# Supplementary material for: Antifungal Activity and Potential Action Mechanism of Allicin against Trichosporon asahii
Source: Microbiol Spectr. 2023 May 18;11(3):e00907-23. doi: 10.1128/spectrum.00907-23 (PMC10269704; doi:10.1128/spectrum.00907-23)
Supplement: Supplemental file 2 — Supplemental material. Download spectrum.00907-23-s0002.xls, XLS file, 1.1 MB [file spectrum.00907-23-s0002.xls]

## Sheet: overview
Supplementary Tables
Table S1	List of significant DEGs from T.asahii under allicin stress.
Table S2	GO enrichment analysis of DEGs.
Table S3	KEGG enrichment analysis of DEGs.
Table S4	Transcription data of selected gene groups.
Table S5	Pathways involved in genetic information processing （replication, repair, transcription and translation）
Table S6	Annotation of the DEGs related to pathogenicity and virulence in PHI-base.
Table S7	Details of primers for qRT-PCR

## Sheet: Table S1
Table S1 List of significant DEGs from T.asahii under allicin stress(up_873 DEGs; down_722 DEGs).
S/N	ID	Log2(fc)	PValue	FDR	Symbol	Description	up/down
1	MSTRG.8689	12.2649	1.73e-06	2.08e-05	ND2	NADH dehydrogenase subunit 2 [Trichosporon asahii var. asahii CBS 8904] [Trichosporon asahii]	up
2	MSTRG.1233	12.0069	0.000180537	0.00124169	--	[Cryptococcus gattii WM276] [Cryptococcus gattii WM276]	up
3	ncbi_25983522	11.8304	8.46e-07	1.1e-05	A1Q1_00005	Cytochrome b	up
4	ncbi_25985960	10.7668	0.00225875	0.0106895	A1Q1_02446	NTP_transf_9 domain-containing protein	up
5	MSTRG.4540	10.7341	0.00179902	0.00878406	--	-	up
6	ncbi_25983526	10.7115	1.7e-11	5.21e-10	A1Q1_00009	Cytochrome c oxidase subunit 1	up
7	MSTRG.8676	6.31381	4.52e-14	1.81e-12	ND5	NADH dehydrogenase subunit 5 [Trichosporon asahii var. asahii CBS 8904] [Trichosporon asahii]	up
8	ncbi_25987608	6.10189	1.34e-10	3.46e-09	A1Q1_04095	SGNH domain-containing protein	up
9	ncbi_25983527	5.78896	4.56e-13	1.66e-11	A1Q1_00010	COX1 domain-containing protein	up
10	ncbi_25986948	5.65946	1.72e-09	3.64e-08	A1Q1_03435	NmrA domain-containing protein	up
11	ncbi_25988169	5.52047	0.000160472	0.00112567	A1Q1_04657	Uncharacterized protein	up
12	ncbi_25985174	5.34962	1.17e-211	9.46e-208	A1Q1_01660	Small integral membrane protein 20	up
13	ncbi_25985806	5.34342	1.04e-27	1.69e-25	A1Q1_02292	Sulf_transp domain-containing protein	up
14	ncbi_25983518	5.3184	1.2e-07	1.9e-06	A1Q1_00001	NADH-ubiquinone oxidoreductase chain 4	up
15	ncbi_25988235	5.19225	0.00308331	0.0139715	A1Q1_04723	Flavin-containing monooxygenase	up
16	ncbi_25984275	4.94666	1.07e-07	1.7e-06	A1Q1_00761	aldehyde dehydrogenase	up
17	ncbi_25991209	4.91454	3.05e-14	1.25e-12	A1Q1_07697	DUF418 domain-containing protein	up
18	ncbi_25983524	4.78468	0.000210166	0.00141661	A1Q1_00007	NADH-ubiquinone oxidoreductase chain 1	up
19	ncbi_25983907	4.68885	1.06e-18	7.43e-17	A1Q1_00393	PKS_ER domain-containing protein	up
20	ncbi_25983528	4.41605	3.44e-07	4.83e-06	A1Q1_00013	PH domain-containing protein	up
21	ncbi_25989586	4.22498	1.17e-09	2.54e-08	A1Q1_06074	MFS domain-containing protein	up
22	ncbi_25989813	4.03309	1.39e-09	2.97e-08	A1Q1_06301	Chemotaxis protein	up
23	ncbi_25985175	3.86948	0.00456959	0.0192727	A1Q1_01661	ULP_PROTEASE domain-containing protein	up
24	ncbi_25986064	3.85853	2.15e-10	5.29e-09	A1Q1_02550	ABC transporter domain-containing protein	up
25	ncbi_25988403	3.76659	6.29e-21	5.2e-19	A1Q1_04891	glutathione S-transferase, putative	up
26	ncbi_25985956	3.69923	0.00336087	0.0149614	A1Q1_02442	FAD/NAD(P)-binding domain-containing protein	up
27	MSTRG.230	3.67676	0.0105429	0.0376625	--	-	up
28	ncbi_25989239	3.6625	0.0113477	0.0400084	A1Q1_05727	Ser-Thr-rich glycosyl-phosphatidyl-inositol-anchored membrane family-domain-containing protein	up
29	ncbi_25983900	3.64007	0.000803253	0.00440352	A1Q1_00386	Similar to	up
30	MSTRG.8685	3.49073	4.53e-06	4.91e-05	--	Cw-hydrolase domain-containing protein [Rhizoctonia solani AG-1 IA]	up
31	ncbi_25988275	3.48285	6e-40	2.43e-37	A1Q1_04763	CHZ domain-containing protein	up
32	MSTRG.2549	3.46661	8.71e-73	3.53e-69	A1Q2_00517	CXC domain-containing protein	up
33	ncbi_25987515	3.33511	3.26e-55	2.93e-52	A1Q1_04002	Aminotran_1_2 domain-containing protein	up
34	ncbi_25988029	3.32975	4.81e-21	4.15e-19	A1Q1_04516	cyclohexanone monooxygenase	up
35	ncbi_25989793	3.29991	3.9e-34	9.89e-32	A1Q1_06281	DUF457 family protein	up
36	ncbi_25984862	3.28208	3.4e-05	0.000291224	A1Q1_01348	subtilin ATP binding cassette transporter, ABC protein SpaT	up
37	ncbi_25988091	3.27648	1.9e-06	2.25e-05	A1Q1_04578	Nitroreductase domain-containing protein	up
38	ncbi_25989829	3.26403	3.45e-17	2.1e-15	A1Q1_06317	Amine oxidase (EC 1.4.3.-)	up
39	ncbi_25984244	3.25996	1.24e-39	4.36e-37	A1Q1_00730	aflatoxin efflux pump AFLT	up
40	ncbi_25984045	3.25515	3.66e-44	1.65e-41	A1Q1_00531	hydrolase/acyltransferase	up
41	ncbi_25989205	3.24041	1.19e-26	1.7e-24	A1Q1_05693	S-adenosyl-L-methionine-dependent methyltransferase	up
42	ncbi_25987187	3.17513	8.35e-11	2.22e-09	A1Q1_03674	MFS general substrate transporter	up
43	ncbi_25985949	3.16761	0.00909345	0.0336416	A1Q1_02435	Uncharacterized protein	up
44	ncbi_25989931	3.1541	1.32e-60	2.14e-57	A1Q1_06419	Citrulline--aspartate ligase	up
45	ncbi_25989723	3.12285	5.19e-46	2.8e-43	A1Q1_06211	Methyltransf_33 domain-containing protein	up
46	ncbi_25990927	3.09282	0.000529053	0.0030971	A1Q1_07415	NmrA domain-containing protein	up
47	ncbi_25991668	3.08989	1.97e-06	2.34e-05	A1Q1_08156	MFS domain-containing protein	up
48	MSTRG.269	3.0115	4.8e-10	1.11e-08	--	-	up
49	ncbi_25984545	2.97175	6.33e-36	1.77e-33	A1Q1_01031	alcohol dehydrogenase (NADP+)	up
50	ncbi_25989570	2.961	1.68e-19	1.26e-17	A1Q1_06058	hmp1 protein	up
51	ncbi_25990055	2.94867	6.12e-14	2.43e-12	A1Q1_06543	Atrophin-1 multi-domain protein	up
52	ncbi_25988817	2.92352	7.09e-15	3.14e-13	A1Q1_05305	acetamidase	up
53	ncbi_25984080	2.91899	3.1e-12	1.03e-10	A1Q1_00566	Similar to	up
54	ncbi_25991183	2.90989	1.16e-12	4.05e-11	A1Q1_07671	glutathione transferase	up
55	ncbi_25988247	2.88545	8.76e-14	3.45e-12	A1Q1_04735	endonuclease IV	up
56	ncbi_25989982	2.86183	1.14e-58	1.32e-55	A1Q1_06470	MFS domain-containing protein	up
57	ncbi_25985997	2.8327	4.85e-27	7.27e-25	A1Q1_02483	AB hydrolase-1 domain-containing protein	up
58	ncbi_25983759	2.82783	2.82e-13	1.04e-11	A1Q1_00245	transporter	up
59	ncbi_25987210	2.78926	2.02e-12	6.84e-11	A1Q1_03697	DUF4097 domain-containing protein	up
60	ncbi_25989753	2.78515	1.72e-09	3.64e-08	A1Q1_06241	Pyr_redox_2 domain-containing protein	up
61	ncbi_25989673	2.76944	0.0133567	0.0455453	A1Q1_06161	Aa_trans domain-containing protein	up
62	ncbi_25986294	2.76838	2.62e-32	5.18e-30	A1Q1_02781	Methyltransferase type 11	up
63	ncbi_25985741	2.73905	0.00225838	0.0106895	A1Q1_02227	C2H2-type domain-containing protein	up
64	ncbi_25986473	2.73859	1.04e-21	9.57e-20	A1Q1_02960	Regulator of rDNA transcription protein 8	up
65	MSTRG.6218	2.73121	2.78e-07	3.99e-06	--	Squalene/phytoene synthase-domain-containing protein [Kockovaella imperatae]	up
66	MSTRG.1414	2.72122	7.77e-40	3e-37	A1Q2_01487	Late embryogenesis abundant protein	up
67	ncbi_25991596	2.70506	0.00166404	0.00822076	A1Q1_08084	Methyltransferase	up
68	ncbi_25991572	2.70029	2.81e-08	4.96e-07	A1Q1_08060	Peroxin-14	up
69	ncbi_25990880	2.70003	0.00932564	0.0342193	A1Q1_07368	F-box domain-containing protein	up
70	ncbi_25983821	2.69854	0.000448623	0.00270644	A1Q1_00307	peroxisomal hydratase-dehydrogenase-epimerase	up
71	ncbi_25986847	2.69853	4.91e-08	8.36e-07	A1Q1_03334	Pirin	up
72	ncbi_25988255	2.68464	3.43e-13	1.26e-11	A1Q1_04743	Fungal_trans domain-containing protein	up
73	MSTRG.8352	2.6836	0.00323366	0.0144666	--	-	up
74	ncbi_25983857	2.66644	3.63e-57	3.67e-54	A1Q1_00343	Envelope glycoprotein J	up
75	ncbi_25988774	2.65798	0.00344462	0.0152931	A1Q1_05262	PKS_ER domain-containing protein	up
76	ncbi_25987254	2.64633	8.93e-09	1.7e-07	A1Q1_03741	Translation initiation factor IF-2	up
77	ncbi_25985465	2.63468	2.33e-25	2.99e-23	A1Q1_01951	high-affinity glucose transporter of the major facilitator superfamily, Hxt2p	up
78	ncbi_25986244	2.58894	6.93e-09	1.34e-07	A1Q1_02731	pirin-like protein	up
79	ncbi_25988168	2.58819	0.00010889	0.000812361	A1Q1_04656	efflux protein EncT	up
80	ncbi_25983994	2.5721	2.34e-27	3.64e-25	A1Q1_00480	Transmembrane protein	up
81	ncbi_25991607	2.55704	2.03e-27	3.23e-25	A1Q1_08095	C2 domain-containing protein	up
82	ncbi_25988915	2.55482	0.00052864	0.0030971	A1Q1_05403	RNase_H2-Ydr279 domain-containing protein	up
83	ncbi_25985932	2.54619	5.96e-06	6.27e-05	A1Q1_02418	MFS domain-containing protein	up
84	ncbi_25989290	2.54141	2.87e-37	9.29e-35	A1Q1_05778	Alternative oxidase	up
85	ncbi_25983671	2.53711	0.00446126	0.0189241	A1Q1_00157	long-chain-fatty-acid--CoA ligase	up
86	ncbi_25989638	2.53584	1.13e-39	4.17e-37	A1Q1_06126	putative lipase	up
87	ncbi_25986667	2.5342	1.31e-13	5.05e-12	A1Q1_03154	DUF1445 domain-containing protein	up
88	ncbi_25989218	2.52961	0.000677289	0.00380541	A1Q1_05706	IMS_C domain-containing protein	up
89	ncbi_25984708	2.5115	0.000233	0.00154482	A1Q1_01194	ABM domain-containing protein	up
90	ncbi_25986060	2.50694	2.61e-14	1.08e-12	A1Q1_02546	monocarboxylic acid transporter	up
91	ncbi_25990567	2.50504	5.5e-33	1.17e-30	A1Q1_07055	Pathogenicity locus protein hrpD	up
92	ncbi_25986702	2.50031	5.31e-35	1.43e-32	A1Q1_03189	NmrA domain-containing protein	up
93	ncbi_25985571	2.49983	7.76e-05	0.000605571	A1Q1_02057	Ubiquitinyl hydrolase 1	up
94	ncbi_25988264	2.49775	2.16e-09	4.48e-08	A1Q1_04752	Transmembrane protein	up
95	ncbi_25991454	2.4975	0.00218209	0.010363	A1Q1_07942	ABC protein	up
96	ncbi_25989624	2.46594	9.97e-08	1.6e-06	A1Q1_06112	Rubis-subs-bind domain-containing protein	up
97	ncbi_25984910	2.44746	0.011282	0.0398286	A1Q1_01396	Enoyl-CoA hydratase	up
98	MSTRG.581	2.44485	0.00101321	0.00537593	--	-	up
99	ncbi_25990677	2.40772	0.00818492	0.030988	A1Q1_07165	Lipase_3 domain-containing protein	up
100	ncbi_25989336	2.40731	8.41e-21	6.81e-19	A1Q1_05824	Isomerase	up
101	ncbi_25986614	2.40498	3.91e-40	1.67e-37	A1Q1_03101	GSDH domain-containing protein	up
102	ncbi_25985265	2.38813	2.98e-16	1.59e-14	A1Q1_01751	ATP-binding cassette transporter protein YOR1	up
103	ncbi_25991182	2.38766	0.000294967	0.00188621	A1Q1_07670	DUF1275 domain protein	up
104	ncbi_25985378	2.35478	2.02e-07	2.99e-06	A1Q1_01864	PKS_ER domain-containing protein	up
105	ncbi_25990964	2.35006	1.1e-06	1.39e-05	A1Q1_07452	AlaDh_PNT_N domain-containing protein	up
106	ncbi_25986664	2.34432	1.27e-06	1.58e-05	A1Q1_03151	Hydantoinase_B domain-containing protein	up
107	MSTRG.4784	2.33426	0.000137274	0.000982502	--	-	up
108	ncbi_25989018	2.32943	2.3e-21	2.05e-19	A1Q1_05506	D-lactaldehyde dehydrogenase	up
109	ncbi_25988381	2.32265	4.24e-05	0.000354806	A1Q1_04869	Lipase_3 domain-containing protein	up
110	ncbi_25991608	2.31987	4.87e-30	8.76e-28	A1Q1_08096	meiotic recombination-related protein	up
111	ncbi_25991429	2.31674	0.000200997	0.00136503	A1Q1_07917	RICIN domain-containing protein	up
112	ncbi_25990108	2.31095	3.03e-27	4.63e-25	A1Q1_06596	ULP_PROTEASE domain-containing protein	up
113	MSTRG.8543	2.30363	0.0145752	0.0489992	--	-	up
114	ncbi_25985143	2.29811	2.14e-36	6.43e-34	A1Q1_01629	Glutathione reductase (EC 1.8.1.7)	up
115	ncbi_25990318	2.29115	0.000459042	0.0027529	A1Q1_06806	Mitochondrial import inner membrane translocase subunit TIM44	up
116	MSTRG.4263	2.27133	8.54e-46	4.32e-43	--	expressed protein [Cryptococcus neoformans var. neoformans JEC21] [Cryptococcus neoformans]	up
117	ncbi_25985732	2.26728	4.87e-17	2.88e-15	A1Q1_02218	Secreted protein	up
118	ncbi_25989593	2.2648	0.000126935	0.000924841	A1Q1_06081	ammonium transporter	up
119	ncbi_25986025	2.25955	1.99e-70	5.36e-67	A1Q1_02511	Secreted protein	up
120	ncbi_25990916	2.25741	8.39e-54	6.18e-51	A1Q1_07404	F-box domain-containing protein	up
121	MSTRG.6321	2.24408	6.39e-07	8.43e-06	--	-	up
122	MSTRG.2834	2.23876	8.22e-05	0.000638627	--	-	up
123	ncbi_25985751	2.23807	5.51e-14	2.2e-12	A1Q1_02237	Sulfhydryl oxidase (EC 1.8.3.2)	up
124	ncbi_25991449	2.23412	0.000709449	0.00395865	A1Q1_07937	Lactamase_B domain-containing protein	up
125	MSTRG.15	2.23033	5.44e-06	5.79e-05	--	-	up
126	ncbi_25989335	2.22513	1.77e-09	3.73e-08	A1Q1_05823	NAD(P)-binding protein	up
127	ncbi_25986895	2.225	8e-06	8.16e-05	A1Q1_03382	BAG domain-containing protein	up
128	ncbi_25984552	2.22109	0.000153814	0.00108649	A1Q1_01038	Cupin_2 domain-containing protein	up
129	MSTRG.3964	2.21525	3.12e-07	4.42e-06	A1Q1_01417	Secreted protein	up
130	ncbi_25988457	2.20783	1.67e-10	4.2e-09	A1Q1_04945	Aspartate-semialdehyde dehydrogenase	up
131	ncbi_25988838	2.18887	2.39e-46	1.38e-43	A1Q1_05326	aromatic amino acid transaminase	up
132	ncbi_25984443	2.18008	0.00379921	0.0165431	A1Q1_00929	Ricin B-type lectin domain-containing protein	up
133	ncbi_25984047	2.16937	1.04e-08	1.95e-07	A1Q1_00533	Lactamase_B domain-containing protein	up
134	ncbi_25988352	2.15078	2.08e-06	2.45e-05	A1Q1_04840	F-box domain-containing protein	up
135	ncbi_25987541	2.14447	5e-08	8.47e-07	A1Q1_04028	acetamidase	up
136	ncbi_25984860	2.1425	1.48e-14	6.29e-13	A1Q1_01346	Heat shock protein 9/12-domain-containing protein	up
137	ncbi_25991786	2.13935	5.04e-21	4.3e-19	A1Q1_08274	NDE1, external NADH dehydrogenase	up
138	ncbi_25984730	2.13395	1.75e-10	4.37e-09	A1Q1_01216	Dimethylaniline monooxygenase	up
139	ncbi_25990920	2.13144	7.93e-09	1.53e-07	A1Q1_07408	F-box domain-containing protein	up
140	ncbi_25989404	2.13084	1.36e-20	1.09e-18	A1Q1_05892	Similar to	up
141	ncbi_25988286	2.12066	1.54e-59	2.07e-56	A1Q1_04774	FAS1 domain-containing protein	up
142	ncbi_25989327	2.11889	0.00503307	0.0209655	A1Q1_05815	50S ribosomal protein L34	up
143	ncbi_25984160	2.11681	1.82e-23	1.94e-21	A1Q1_00646	SDR family oxidoreductase	up
144	ncbi_25985276	2.11025	1.19e-15	5.86e-14	A1Q1_01762	F-box domain-containing protein	up
145	ncbi_25987590	2.09769	2.46e-06	2.86e-05	A1Q1_04077	GST N-terminal domain-containing protein	up
146	ncbi_25988344	2.09533	0.00636764	0.0253954	A1Q1_04832	transporter	up
147	ncbi_25985192	2.09016	5.27e-13	1.9e-11	A1Q1_01678	zinc metallopeptidase	up
148	ncbi_25984435	2.08972	1.45e-16	7.94e-15	A1Q1_00921	pirin-like protein	up
149	ncbi_25990851	2.08211	0.00364846	0.0160826	A1Q1_07339	BRCT domain-containing protein	up
150	ncbi_25989008	2.08088	1.34e-17	8.57e-16	A1Q1_05496	L-xylulose reductase	up
151	ncbi_25990825	2.08072	1.08e-22	1.07e-20	A1Q1_07313	F-box domain-containing protein	up
152	ncbi_25988678	2.08014	1.87e-05	0.000173466	A1Q1_05166	Mechanosensitive ion channel family protein	up
153	ncbi_25987677	2.05226	9.28e-14	3.63e-12	A1Q1_04164	Aldo_ket_red domain-containing protein	up
154	ncbi_25987202	2.03373	2.19e-19	1.63e-17	A1Q1_03689	Scramblase-domain-containing protein	up
155	MSTRG.1023	2.03301	4.27e-05	0.000356893	--	-	up
156	ncbi_25987112	2.03103	8.22e-15	3.6e-13	A1Q1_03599	Cell division cycle protein 123	up
157	ncbi_25987498	2.02014	0.000456821	0.00274861	A1Q1_03985	Aldolase_II domain-containing protein	up
158	ncbi_25984569	2.01336	0.00209263	0.0100026	A1Q1_01055	MFS domain-containing protein	up
159	ncbi_25988372	2.01315	2.04e-06	2.41e-05	A1Q1_04860	Membrane-associated protein	up
160	ncbi_25990691	2.012	1.16e-10	3.01e-09	A1Q1_07179	3'-5' exonuclease domain-containing protein	up
161	ncbi_25988975	2.00513	1.35e-16	7.51e-15	A1Q1_05463	Pirin domain-containing protein	up
162	ncbi_25985767	1.98993	1.08e-25	1.43e-23	A1Q1_02253	Transcriptional regulator	up
163	ncbi_25988787	1.98839	0.000441876	0.00268357	A1Q1_05275	ATPase_AAA_core domain-containing protein	up
164	ncbi_25985210	1.96947	1.33e-06	1.65e-05	A1Q1_01696	caib baif family enzyme	up
165	ncbi_25987993	1.96723	9.52e-09	1.81e-07	A1Q1_04480	Diacylglycerol O-acyltransferase	up
166	ncbi_25988222	1.9666	4.78e-50	2.98e-47	A1Q1_04710	hydrolase, putative	up
167	ncbi_25985581	1.95918	4.5e-08	7.71e-07	A1Q1_02067	AAA domain-containing protein	up
168	ncbi_25987364	1.94929	2.2e-22	2.1e-20	A1Q1_03851	Uncharacterized protein	up
169	ncbi_25986665	1.94866	0.00013046	0.000943735	A1Q1_03152	5-oxoprolinase	up
170	ncbi_25988936	1.94501	1.11e-36	3.46e-34	A1Q1_05424	Late embryogenesis abundant protein	up
171	ncbi_25989262	1.94422	0.00564841	0.0230779	A1Q1_05750	transporter	up
172	ncbi_25985803	1.93961	8.67e-11	2.29e-09	A1Q1_02289	PLP-dependent transferase	up
173	MSTRG.1960	1.91327	0.00765014	0.0294588	--	-	up
174	ncbi_25983662	1.91276	2.98e-08	5.24e-07	A1Q1_00148	ATP-dependent Zn protease	up
175	ncbi_25991273	1.91198	4.91e-26	6.63e-24	A1Q1_07761	HIG1 domain-containing protein	up
176	ncbi_25984911	1.91151	0.00134808	0.00684776	A1Q1_01397	AB hydrolase-1 domain-containing protein	up
177	ncbi_25991491	1.91118	0.000670958	0.00378823	A1Q1_07979	TbpB_B_D domain-containing protein	up
178	ncbi_25988811	1.9006	1.52e-05	0.000144679	A1Q1_05299	tetracycline efflux protein	up
179	ncbi_25984418	1.89745	0.00126546	0.00649319	A1Q1_00904	Peptidase M20 domain-containing protein 2	up
180	ncbi_25987468	1.89735	3.19e-20	2.51e-18	A1Q1_03955	Arrestin_C domain-containing protein	up
181	ncbi_25989011	1.89385	1.64e-08	2.97e-07	A1Q1_05499	siderochrome-iron (ferrioxamine) uptake transporter	up
182	ncbi_25985411	1.89145	4.3e-11	1.22e-09	A1Q1_01897	acetoacetyl-CoA reductase	up
183	ncbi_25983535	1.88304	4.1e-06	4.49e-05	A1Q1_00021	sugar transporter	up
184	MSTRG.893	1.86988	1.25e-09	2.69e-08	--	-	up
185	ncbi_25984990	1.85955	1.08e-14	4.62e-13	A1Q1_01476	NADH-ubiquinone reductase complex 1 MLRQ subunit	up
186	ncbi_25986179	1.84458	8.72e-22	8.12e-20	A1Q1_02666	Related to glomerulosclerosis protein Mpv17	up
187	ncbi_25984608	1.83987	0.000588823	0.00339065	A1Q1_01094	Transmembrane protein	up
188	ncbi_25988265	1.83748	3.11e-15	1.43e-13	A1Q1_04753	Transmembrane protein	up
189	MSTRG.2866	1.82803	9.12e-19	6.48e-17	--	acyl-CoA N-acyltransferase [Cutaneotrichosporon oleaginosum]	up
190	ncbi_25991671	1.82783	1.49e-15	7.21e-14	A1Q1_08159	Subtilisin	up
191	ncbi_25989142	1.82476	1.27e-10	3.27e-09	A1Q1_05630	oxidoreductase	up
192	ncbi_25991428	1.81257	0.000417814	0.00256255	A1Q1_07916	Uncharacterized protein	up
193	ncbi_25984273	1.80173	8.71e-05	0.000671039	A1Q1_00759	Pyr_redox_2 domain-containing protein	up
194	ncbi_25983905	1.80082	0.000193397	0.00131894	A1Q1_00391	Pyr_redox_2 domain-containing protein	up
195	ncbi_25985941	1.79236	2.06e-18	1.42e-16	A1Q1_02427	multidrug resistance protein 1	up
196	MSTRG.867	1.7923	3.58e-05	0.000305253	--	-	up
197	ncbi_25987253	1.79177	2.55e-07	3.68e-06	A1Q1_03740	Sterol carrier protein 2	up
198	ncbi_25983764	1.78058	1.46e-08	2.68e-07	A1Q1_00250	MFS domain-containing protein	up
199	ncbi_25983611	1.7729	0.0107885	0.0383877	A1Q1_00097	Indoleamine 2,3-dioxygenase	up
200	ncbi_25986364	1.77027	8.53e-23	8.64e-21	A1Q1_02851	NADPH:adrenodoxin oxidoreductase, mitochondrial (EC 1.18.1.6)	up
201	MSTRG.4118	1.76548	0.00293942	0.0134095	--	-	up
202	ncbi_25983534	1.7642	1.9e-05	0.000175428	A1Q1_00020	sugar transporter	up
203	ncbi_25987579	1.76372	2.83e-18	1.88e-16	A1Q1_04066	collagen triple helix repeat protein	up
204	ncbi_25986236	1.7607	1.73e-14	7.28e-13	A1Q1_02723	Sacchrp_dh_NADP domain-containing protein	up
205	ncbi_25983541	1.75863	0.00923049	0.0339934	A1Q1_00027	F-box domain-containing protein	up
206	MSTRG.6819	1.75511	1.58e-05	0.000149307	UBC13	ubiquitin-conjugating enzyme E2 N [Cryptococcus amylolentus CBS 6039]	up
207	ncbi_25988033	1.74743	1.58e-22	1.54e-20	A1Q1_04520	Aldedh domain-containing protein	up
208	ncbi_25983996	1.72526	4.64e-11	1.3e-09	A1Q1_00482	AB hydrolase-1 domain-containing protein	up
209	ncbi_25986761	1.72112	6.17e-24	6.75e-22	A1Q1_03248	Ulp1 protease family, C-terminal catalytic domain-containing protein	up
210	ncbi_25986660	1.70973	0.00178062	0.00871172	A1Q1_03147	Transmembrane protein	up
211	ncbi_25989276	1.70612	7.65e-06	7.86e-05	A1Q1_05764	glutathione transferase	up
212	ncbi_25984014	1.70456	1.88e-13	7.07e-12	A1Q1_00500	Cytochrome P450	up
213	ncbi_25990915	1.70193	1.69e-16	9.15e-15	A1Q1_07403	F-box domain-containing protein	up
214	ncbi_25984242	1.68825	9.99e-07	1.28e-05	A1Q1_00728	Glyco_hydro_15 domain-containing protein	up
215	ncbi_25987979	1.68726	7.56e-05	0.000592699	A1Q1_04466	glutathione transferase	up
216	MSTRG.8034	1.67669	2.31e-10	5.61e-09	gcn2	kinase-like protein [Cutaneotrichosporon oleaginosum]	up
217	ncbi_25989844	1.67272	3.78e-10	8.99e-09	A1Q1_06332	Thiolase	up
218	ncbi_25990167	1.67017	1.5e-07	2.34e-06	A1Q1_06655	Transmembrane protein	up
219	ncbi_25987574	1.667	0.000635803	0.00362001	A1Q1_04061	peroxisomal copper amine oxidase (Methylamine oxidase)	up
220	ncbi_25989041	1.6656	1.84e-22	1.78e-20	A1Q1_05529	Aminotran_1_2 domain-containing protein	up
221	MSTRG.252	1.6654	0.00560981	0.0229781	--	-	up
222	ncbi_25991235	1.65685	0.0118077	0.0413601	A1Q1_07723	F-box domain-containing protein	up
223	ncbi_25988346	1.64445	4.05e-18	2.61e-16	A1Q1_04834	Succinate-semialdehyde dehydrogenase (EC 1.2.1.16)	up
224	ncbi_25991401	1.62596	0.00308997	0.0139938	A1Q1_07889	PKS_ER domain-containing protein	up
225	ncbi_25991276	1.62588	5.08e-12	1.67e-10	A1Q1_07764	hsp90 co-chaperone Cdc37	up
226	ncbi_25988254	1.62535	0.00928332	0.0341344	A1Q1_04742	Fungal_trans domain-containing protein	up
227	ncbi_25984882	1.61951	0.000236801	0.00156362	A1Q1_01368	EHN domain-containing protein	up
228	ncbi_25984035	1.61915	1.29e-16	7.25e-15	A1Q1_00521	Uncharacterized protein	up
229	MSTRG.5596	1.61887	6.19e-13	2.21e-11	mug190	C2 domain-containing protein [Kwoniella bestiolae CBS 10118]	up
230	ncbi_25988886	1.61202	1.05e-08	1.96e-07	A1Q1_05374	HD domain-containing protein	up
231	ncbi_25988054	1.6114	0.00213826	0.0101847	A1Q1_04541	RING-type domain-containing protein	up
232	ncbi_25989095	1.61005	0.00591199	0.0239994	A1Q1_05583	Similar to	up
233	ncbi_25990350	1.60928	2.44e-29	4.13e-27	A1Q1_06838	LSDR protein	up
234	ncbi_25987594	1.60499	0.012149	0.0422453	A1Q1_04081	protein-glutamine gamma-glutamyltransferase	up
235	ncbi_25985833	1.60396	4.23e-17	2.52e-15	A1Q1_02319	opsin 1	up
236	ncbi_25986908	1.5967	0.000258914	0.00168086	A1Q1_03395	Secreted protein	up
237	MSTRG.8032	1.59655	2.75e-10	6.62e-09	GCN2	PEK/GCN2 protein kinase [Kwoniella bestiolae CBS 10118]	up
238	MSTRG.959	1.58525	9.62e-17	5.49e-15	--	Mss4-like protein [Naematelia encephala]	up
239	MSTRG.2993	1.58508	2.66e-12	8.87e-11	YSC84	actin filament organization-related protein [Trichosporon asahii var. asahii CBS 8904] [Trichosporon asahii]	up
240	ncbi_25985524	1.58291	1.53e-12	5.26e-11	A1Q1_02010	NAD+ diphosphatase	up
241	ncbi_25988685	1.57955	4.13e-08	7.12e-07	A1Q1_05173	FAD-binding FR-type domain-containing protein	up
242	ncbi_25985979	1.57898	5.55e-17	3.23e-15	A1Q1_02465	Isochorismatase domain-containing protein	up
243	ncbi_25983934	1.57893	3.26e-05	0.000280727	A1Q1_00420	Oxidored_FMN domain-containing protein	up
244	ncbi_25990884	1.57787	0.000673869	0.00379672	A1Q1_07372	Glutaryl-CoA dehydrogenase, precursor	up
245	ncbi_25990310	1.5745	5.14e-15	2.31e-13	A1Q1_06798	NmrA domain-containing protein	up
246	ncbi_25987511	1.57185	2.89e-25	3.66e-23	A1Q1_03998	protein required for respiration	up
247	ncbi_25989265	1.57149	8.16e-07	1.06e-05	A1Q1_05753	Reverse transcriptase domain-containing protein	up
248	ncbi_25991210	1.56961	2.2e-10	5.38e-09	A1Q1_07698	AN1-type domain-containing protein	up
249	ncbi_25987423	1.56438	0.00172554	0.00848413	A1Q1_03910	PKS_ER domain-containing protein	up
250	ncbi_25985878	1.56288	3.81e-13	1.39e-11	A1Q1_02364	Epimerase domain-containing protein	up
251	ncbi_25989636	1.56284	0.000147011	0.00104346	A1Q1_06124	Alpha-acetolactate decarboxylase (EC 4.1.1.5)	up
252	ncbi_25985116	1.55877	6.87e-21	5.62e-19	A1Q1_01602	TspO/MBR-related protein	up
253	ncbi_25984748	1.55783	0.0144095	0.0485833	A1Q1_01234	HA domain-containing protein	up
254	ncbi_25988862	1.5506	0.000714292	0.00398019	A1Q1_05350	Integrase catalytic domain-containing protein	up
255	ncbi_25987120	1.53849	1.43e-37	4.82e-35	A1Q1_03607	HIG1 domain-containing protein	up
256	ncbi_25988993	1.53595	2.73e-06	3.13e-05	A1Q1_05481	FGE-sulfatase domain-containing protein	up
257	ncbi_25989241	1.53402	1.22e-08	2.28e-07	A1Q1_05729	MFS domain-containing protein	up
258	ncbi_25983569	1.53224	0.000164205	0.00114986	A1Q1_00055	Cyclase	up
259	ncbi_25986107	1.52692	4.34e-15	1.97e-13	A1Q1_02594	Fungal_trans domain-containing protein	up
260	ncbi_25988913	1.52127	2.24e-10	5.46e-09	A1Q1_05401	SAP domain-containing protein	up
261	ncbi_25989324	1.51823	1.23e-07	1.94e-06	A1Q1_05812	salicylate hydroxylase	up
262	ncbi_25991490	1.51689	1.03e-14	4.44e-13	A1Q1_07978	carboxypeptidase s precursor	up
263	ncbi_25991606	1.51289	1.61e-07	2.48e-06	A1Q1_08094	N-acyl-phosphatidylethanolamine-hydrolyzing phospholipase D	up
264	ncbi_25983848	1.51117	3.96e-17	2.39e-15	A1Q1_00334	glutamate decarboxylase	up
265	ncbi_25988102	1.50925	0.000569719	0.00330176	A1Q1_04589	beta strand repeat-containing protein	up
266	ncbi_25986886	1.50884	0.000187571	0.0012857	A1Q1_03373	Non-reducing end alpha-L-arabinofuranosidase (EC 3.2.1.55)	up
267	ncbi_25991135	1.50532	1.31e-09	2.82e-08	A1Q1_07623	DSBA domain-containing protein	up
268	MSTRG.1977	1.50518	0.00135721	0.00687689	--	-	up
269	ncbi_25987683	1.50382	7.79e-11	2.08e-09	A1Q1_04170	Methyltransf_11 domain-containing protein	up
270	ncbi_25985595	1.5022	1.02e-11	3.19e-10	A1Q1_02081	tubulin-folding cofactor B	up
271	ncbi_25988754	1.50071	9.17e-05	0.000699229	A1Q1_05242	2',3'-cyclic-nucleotide 3'-phosphodiesterase	up
272	ncbi_25986195	1.50041	1.05e-08	1.96e-07	A1Q1_02682	Curculin domain protein (mannose-binding) lectin	up
273	ncbi_25984169	1.49754	3.69e-11	1.07e-09	A1Q1_00655	DUF3533 domain-containing protein	up
274	ncbi_25990377	1.49563	1.25e-28	2.07e-26	A1Q1_06865	aerobic respiration-related protein	up
275	ncbi_25985361	1.49484	5.28e-07	7.07e-06	A1Q1_01847	response to drug-related protein	up
276	ncbi_25986747	1.49166	6.26e-08	1.04e-06	A1Q1_03234	pirin	up
277	ncbi_25986666	1.48889	2.24e-07	3.28e-06	A1Q1_03153	major facilitator superfamily transporter	up
278	ncbi_25984082	1.48148	7.49e-10	1.67e-08	A1Q1_00568	Rad60-SLD domain-containing protein	up
279	ncbi_25986588	1.4738	1.61e-05	0.000152241	A1Q1_03075	HEME_HALOPEROXIDASE domain-containing protein	up
280	MSTRG.8033	1.47058	1.31e-08	2.44e-07	gcn2	kinase-like protein [Cutaneotrichosporon oleaginosum]	up
281	ncbi_25990760	1.46525	2.13e-32	4.31e-30	A1Q1_07248	GST N-terminal domain-containing protein	up
282	ncbi_25989009	1.46317	5.49e-08	9.23e-07	A1Q1_05497	Alpha/beta-hydrolase	up
283	ncbi_25991170	1.45898	0.00015289	0.0010809	A1Q1_07658	Aa_trans domain-containing protein	up
284	ncbi_25988521	1.45101	0.00464933	0.0195464	A1Q1_05009	Uncharacterized protein	up
285	MSTRG.2437	1.44693	2.37e-10	5.76e-09	--	12178_t:CDS:2, partial [Acaulospora colombiana]	up
286	ncbi_25991150	1.44649	1.63e-06	1.98e-05	A1Q1_07638	Aminotran_1_2 domain-containing protein	up
287	ncbi_25988203	1.4398	4.03e-09	8.03e-08	A1Q1_04691	GST C-terminal domain-containing protein	up
288	ncbi_25989524	1.43482	0.000889266	0.00480002	A1Q1_06012	beta-lactamase	up
289	ncbi_25989438	1.43013	0.000133575	0.00096046	A1Q1_05926	Protein kinase domain-containing protein	up
290	ncbi_25984891	1.41381	9.06e-11	2.38e-09	A1Q1_01377	RF_PROK_I domain-containing protein	up
291	ncbi_25986640	1.41191	7.42e-10	1.66e-08	A1Q1_03127	RING-type domain-containing protein	up
292	MSTRG.2162	1.41107	2.91e-11	8.55e-10	acyP	Acylphosphatase [Cutaneotrichosporon oleaginosum]	up
293	ncbi_25985202	1.40896	4.02e-17	2.41e-15	A1Q1_01688	J domain-containing protein	up
294	ncbi_25987607	1.40848	3.85e-11	1.11e-09	A1Q1_04094	4-aminobutyrate aminotransferase	up
295	ncbi_25990679	1.40464	1.17e-13	4.53e-12	A1Q1_07167	Aldo_ket_red domain-containing protein	up
296	ncbi_25988777	1.40228	9.11e-17	5.23e-15	A1Q1_05265	Alcohol dehydrogenase	up
297	ncbi_25986232	1.39929	4.49e-05	0.000371612	A1Q1_02719	Methyltransf_11 domain-containing protein	up
298	ncbi_25985743	1.39372	2.77e-07	3.98e-06	A1Q1_02229	adenyl-nucleotide exchange factor	up
299	ncbi_25984282	1.39131	1.51e-11	4.65e-10	A1Q1_00768	acetamidase	up
300	ncbi_25989118	1.39075	4.76e-15	2.15e-13	A1Q1_05606	Methyltransf_11 domain-containing protein	up
301	ncbi_25986151	1.3777	2.82e-21	2.49e-19	A1Q1_02638	Lactamase_B domain-containing protein	up
302	ncbi_25989648	1.36268	1.75e-11	5.34e-10	A1Q1_06136	HIG1 domain-containing protein	up
303	ncbi_25991241	1.35344	6.3e-12	2.06e-10	A1Q1_07729	UPF0014-domain-containing protein	up
304	ncbi_25989883	1.35323	3.98e-10	9.36e-09	A1Q1_06371	LPG_synthase_C domain-containing protein	up
305	ncbi_25991280	1.34197	0.000335758	0.00211862	A1Q1_07768	Uncharacterized protein	up
306	ncbi_25987061	1.34138	6.56e-10	1.48e-08	A1Q1_03548	Isomerase YbhE	up
307	ncbi_25987194	1.33089	3.85e-05	0.000325107	A1Q1_03681	DRMBL domain-containing protein	up
308	ncbi_25984892	1.32549	1.97e-17	1.24e-15	A1Q1_01378	inner membrane protein, Sco2p	up
309	ncbi_25986576	1.32283	2.48e-10	6e-09	A1Q1_03063	Glyoxalase-like_dom domain-containing protein	up
310	ncbi_25990985	1.3223	1.55e-14	6.56e-13	A1Q1_07473	Uncharacterized protein	up
311	ncbi_25988860	1.31742	0.000594877	0.00342065	A1Q1_05348	Uncharacterized protein	up
312	ncbi_25987817	1.31219	6.11e-09	1.19e-07	A1Q1_04304	Tub domain-containing protein	up
313	ncbi_25986517	1.31171	0.00123723	0.00637255	A1Q1_03004	alcohol dehydrogenase	up
314	MSTRG.2436	1.31001	4.12e-08	7.11e-07	ART2	9200_t:CDS:2, partial [Cetraspora pellucida]	up
315	ncbi_25988164	1.3082	8.71e-05	0.000671039	A1Q1_04652	RNase H domain-containing protein	up
316	ncbi_25986632	1.30276	1.58e-05	0.000149573	A1Q1_03119	Methyltransf_25 domain-containing protein	up
317	ncbi_25983914	1.30069	8.04e-06	8.18e-05	A1Q1_00400	MSP domain-containing protein	up
318	ncbi_25985194	1.29953	5.43e-07	7.25e-06	A1Q1_01680	NAD(P)-binding protein	up
319	ncbi_25983897	1.29585	8.57e-16	4.39e-14	A1Q1_00383	HD domain-containing protein	up
320	ncbi_25990374	1.29543	2.98e-05	0.000258964	A1Q1_06862	PRELI/MSF1 domain-containing protein	up
321	ncbi_25990859	1.29507	1.95e-13	7.27e-12	A1Q1_07347	cell wall organization and biogenesis-related protein	up
322	ncbi_25989392	1.29476	2.95e-14	1.21e-12	A1Q1_05880	Oxidoreductase AflY	up
323	ncbi_25987259	1.29341	1.32e-08	2.45e-07	A1Q1_03746	transporter	up
324	ncbi_25986306	1.29096	8.71e-16	4.44e-14	A1Q1_02793	CN hydrolase domain-containing protein	up
325	ncbi_25984351	1.28974	5.06e-07	6.81e-06	A1Q1_00837	Cytochrome c oxidase assembly protein COX20, mitochondrial	up
326	ncbi_25983613	1.28801	3.94e-16	2.09e-14	A1Q1_00099	Reverse transcriptase domain-containing protein	up
327	ncbi_25984540	1.28663	3.96e-06	4.36e-05	A1Q1_01026	TAP42-like protein	up
328	ncbi_25988285	1.28366	0.0124034	0.0429453	A1Q1_04773	DH domain-containing protein	up
329	ncbi_25986960	1.26386	3.15e-07	4.44e-06	A1Q1_03447	nucleus protein	up
330	ncbi_25984338	1.26107	5.69e-09	1.12e-07	A1Q1_00824	C3H1-type domain-containing protein	up
331	ncbi_25990699	1.25804	1.89e-07	2.83e-06	A1Q1_07187	Peptidyl-prolyl cis-trans isomerase (PPIase) (EC 5.2.1.8)	up
332	ncbi_25986758	1.2578	0.00100096	0.00532487	A1Q1_03245	VOC domain-containing protein	up
333	ncbi_25990885	1.2541	2.4e-15	1.11e-13	A1Q1_07373	CMP/dCMP-type deaminase domain-containing protein	up
334	ncbi_25988028	1.25086	1.51e-25	1.97e-23	A1Q1_04515	Cytochrome c oxidase assembly protein	up
335	MSTRG.7497	1.25047	6.52e-15	2.9e-13	dmg	FAD dependent oxidoreductase, partial [Cutaneotrichosporon oleaginosum]	up
336	ncbi_25986063	1.24905	7.69e-13	2.73e-11	A1Q1_02549	TPR domain protein	up
337	MSTRG.2658	1.24682	5.34e-06	5.7e-05	--	-	up
338	ncbi_25988462	1.24232	3.89e-10	9.17e-09	A1Q1_04950	ArAE_2_N domain-containing protein	up
339	ncbi_25986834	1.24124	4.74e-12	1.56e-10	A1Q1_03321	DUF4050 domain-containing protein	up
340	ncbi_25991272	1.23982	9.16e-06	9.23e-05	A1Q1_07760	Nicotinamide-nucleotide adenylyltransferase (EC 2.7.7.1)	up
341	MSTRG.8401	1.23932	1.19e-05	0.000116483	--	-	up
342	MSTRG.1027	1.23688	8.62e-07	1.11e-05	--	-	up
343	ncbi_25987573	1.23379	4.49e-11	1.27e-09	A1Q1_04060	Dehydrin	up
344	ncbi_25989971	1.22942	3.23e-05	0.000279039	A1Q1_06459	Cytochrome c oxidase assembly factor 6	up
345	ncbi_25989117	1.22565	0.000291179	0.00186345	A1Q1_05605	Abhydrolase_3 domain-containing protein	up
346	ncbi_25988798	1.22519	1.63e-10	4.13e-09	A1Q1_05286	Isomerase	up
347	ncbi_25986553	1.22247	4.85e-06	5.23e-05	A1Q1_03040	Aa_trans domain-containing protein	up
348	ncbi_25984023	1.22087	0.00338207	0.0150392	A1Q1_00509	F-box domain-containing protein	up
349	ncbi_25985017	1.21907	6.35e-05	0.000508494	A1Q1_01503	F-box domain-containing protein	up
350	ncbi_25990291	1.2181	0.00730329	0.0283795	A1Q1_06779	Fe2OG dioxygenase domain-containing protein	up
351	ncbi_25986612	1.21155	0.00540248	0.0222639	A1Q1_03099	haloacid dehalogenase, type II	up
352	ncbi_25990419	1.2114	2.33e-15	1.08e-13	A1Q1_06907	Aminotran_1_2 domain-containing protein	up
353	ncbi_25988949	1.21031	8.63e-08	1.4e-06	A1Q1_05437	DNAj molecular chaperone protein	up
354	ncbi_25988758	1.20958	2.39e-17	1.49e-15	A1Q1_05246	DSBA domain-containing protein	up
355	ncbi_25986024	1.20923	2.5e-08	4.46e-07	A1Q1_02510	DUF1769-domain-containing protein	up
356	ncbi_25986301	1.20541	5.6e-15	2.51e-13	A1Q1_02788	PKS_ER domain-containing protein	up
357	ncbi_25989760	1.20149	0.00633298	0.0253007	A1Q1_06248	CBS domain-containing protein	up
358	ncbi_25989385	1.19928	1.39e-06	1.71e-05	A1Q1_05873	protein-tyrosine-phosphatase	up
359	ncbi_25988736	1.19077	8.15e-06	8.29e-05	A1Q1_05224	NAD(P)-binding protein	up
360	ncbi_25985479	1.18981	6.35e-09	1.23e-07	A1Q1_01965	isocitrate dehydrogenase	up
361	ncbi_25989172	1.18954	1.74e-12	5.96e-11	A1Q1_05660	Exonuclease domain-containing protein	up
362	ncbi_25985904	1.18705	6.65e-06	6.95e-05	A1Q1_02390	Arylamine N-acetyltransferase	up
363	ncbi_25990465	1.18695	3.57e-18	2.34e-16	A1Q1_06953	PHB domain-containing protein	up
364	ncbi_25988737	1.18495	6.91e-06	7.17e-05	A1Q1_05225	secreted protein	up
365	ncbi_25984826	1.18451	4.19e-16	2.2e-14	A1Q1_01312	acetyltransferase	up
366	ncbi_25987757	1.18152	0.000113735	0.000842308	A1Q1_04244	NADH-ubiquinone oxidoreductase subunit	up
367	ncbi_25985550	1.18093	1.55e-13	5.91e-12	A1Q1_02036	GFO/IDH/MocA family oxidoreductase	up
368	ncbi_25985897	1.1788	2.24e-05	0.000201429	A1Q1_02383	Similar to	up
369	ncbi_25987247	1.17745	1.62e-07	2.48e-06	A1Q1_03734	Hemerythrin domain-containing protein	up
370	ncbi_25991066	1.1773	1.24e-12	4.32e-11	A1Q1_07554	MFS domain-containing protein	up
371	ncbi_25989099	1.17608	1.29e-06	1.6e-05	A1Q1_05587	cytokine inducing-glycoprotein	up
372	ncbi_25984893	1.17604	1.44e-12	4.97e-11	A1Q1_01379	Dyp-type peroxidase	up
373	ncbi_25987749	1.17554	1.92e-05	0.000177186	A1Q1_04236	Transket_pyr domain-containing protein	up
374	ncbi_25986946	1.16923	0.000368199	0.0022965	A1Q1_03433	regulation of amino acid metabolism-related protein	up
375	ncbi_25990813	1.167	0.00890617	0.0331108	A1Q1_07301	Pyrimidine dimer DNA glycosylase	up
376	ncbi_25989471	1.16547	3.58e-06	3.98e-05	A1Q1_05959	Splicing factor YJU2	up
377	MSTRG.4904	1.15822	2.88e-09	5.87e-08	--	expressed protein [Cryptococcus neoformans var. neoformans JEC21] [Cryptococcus neoformans]	up
378	ncbi_25990689	1.15528	0.0145369	0.0489112	A1Q1_07177	MFS general substrate transporter	up
379	ncbi_25989628	1.15433	0.00897296	0.0332566	A1Q1_06116	Uncharacterized protein	up
380	ncbi_25988383	1.15013	1.44e-05	0.000137789	A1Q1_04871	ADP-ribose 1''-phosphate phosphatase (EC 3.1.3.84)	up
381	ncbi_25989310	1.14942	1.74e-10	4.37e-09	A1Q1_05798	DIOX_N domain-containing protein	up
382	ncbi_25988751	1.1494	0.000843834	0.00457773	A1Q1_05239	putative transmembrane protein	up
383	ncbi_25986435	1.14434	3.24e-18	2.13e-16	A1Q1_02922	LigB domain-containing protein	up
384	ncbi_25987331	1.14361	3.18e-21	2.77e-19	A1Q1_03818	Galactose oxidase	up
385	ncbi_25983989	1.14175	0.00355346	0.015698	A1Q1_00475	RICTOR_V domain-containing protein	up
386	ncbi_25990058	1.14174	1.37e-08	2.53e-07	A1Q1_06546	HRQ family protein	up
387	ncbi_25984091	1.13954	0.00315664	0.0141987	A1Q1_00577	quinate permease	up
388	MSTRG.2050	1.13609	3.07e-08	5.4e-07	C9orf78	hepatocellular carcinoma-associated antigen 59-domain-containing protein [Kockovaella imperatae]	up
389	ncbi_25987042	1.13532	6.64e-12	2.15e-10	A1Q1_03529	N-acetyltransferase domain-containing protein	up
390	ncbi_25991199	1.12961	8.66e-05	0.000669179	A1Q1_07687	Glucan 1,4-alpha-glucosidase (EC 3.2.1.3) (1,4-alpha-D-glucan glucohydrolase) (Glucan 1,4-alpha-glucosidase)	up
391	ncbi_25988088	1.12834	1.73e-07	2.62e-06	A1Q1_04575	N(6)-L-threonylcarbamoyladenine synthase (EC 2.3.1.234)	up
392	ncbi_25990373	1.12708	7.01e-05	0.00055459	A1Q1_06861	35S primary transcript processing-related protein	up
393	ncbi_25989375	1.12349	3.41e-06	3.83e-05	A1Q1_05863	Glycosyltransferase family 32 protein	up
394	ncbi_25989876	1.12254	9.58e-06	9.61e-05	A1Q1_06364	Similar to	up
395	ncbi_25983679	1.11908	6.17e-09	1.2e-07	A1Q1_00165	Uncharacterized protein	up
396	ncbi_25987137	1.11872	0.00248011	0.0115815	A1Q1_03624	Similar to	up
397	ncbi_25988741	1.11587	4.02e-14	1.63e-12	A1Q1_05229	Methyltransferase	up
398	ncbi_25991010	1.11292	0.0101722	0.036678	A1Q1_07498	recombinase	up
399	ncbi_25990214	1.11059	0.00786119	0.0300006	A1Q1_06702	Glutenin, low molecular weight subunit-like	up
400	ncbi_25988743	1.10791	0.00395575	0.017084	A1Q1_05231	peroxisomal dehydratase	up
401	ncbi_25990110	1.10616	0.00018528	0.00127323	A1Q1_06598	alpha-amylase	up
402	ncbi_25986589	1.10458	0.001852	0.00901194	A1Q1_03076	SOCS box domain-containing protein	up
403	ncbi_25986992	1.10386	0.00514983	0.021364	A1Q1_03479	ING domain-containing protein	up
404	ncbi_25989644	1.10048	2.22e-06	2.6e-05	A1Q1_06132	Oxidoreductase-like domain-containing protein	up
405	ncbi_25983881	1.10041	1.67e-07	2.54e-06	A1Q1_00367	ATP-binding cassette (ABC) transporter	up
406	ncbi_25984813	1.09948	1.93e-05	0.000177879	A1Q1_01299	damaged DNA binding protein	up
407	ncbi_25991679	1.09926	0.000553687	0.003225	A1Q1_08167	Protein kinase domain-containing protein	up
408	ncbi_25983797	1.09207	5.38e-07	7.19e-06	A1Q1_00283	Aha1_N domain-containing protein	up
409	ncbi_25986506	1.08913	0.000254077	0.00165344	A1Q1_02993	cytochrome P450	up
410	ncbi_25989647	1.08714	1.74e-07	2.63e-06	A1Q1_06135	RRF domain-containing protein	up
411	ncbi_25986059	1.08477	4.06e-06	4.46e-05	A1Q1_02545	TYR_PHOSPHATASE_2 domain-containing protein	up
412	ncbi_25984069	1.08222	8.53e-07	1.1e-05	A1Q1_00555	Helicase_C_3 domain-containing protein	up
413	ncbi_25986505	1.08211	0.000622433	0.00355638	A1Q1_02992	Plasma membrane proteolipid 3	up
414	ncbi_25989831	1.07976	9.1e-12	2.88e-10	A1Q1_06319	Phytoene synthase	up
415	ncbi_25986504	1.07424	0.000133601	0.00096046	A1Q1_02991	DNA_MISMATCH_REPAIR_2 domain-containing protein	up
416	ncbi_25984059	1.07068	4.98e-19	3.6e-17	A1Q1_00545	CHCH domain-containing protein	up
417	ncbi_25983574	1.06922	1.79e-10	4.45e-09	A1Q1_00060	MFS domain-containing protein	up
418	ncbi_25990873	1.06831	1.78e-05	0.000165704	A1Q1_07361	F-box domain-containing protein	up
419	ncbi_25990637	1.06386	8.95e-07	1.15e-05	A1Q1_07125	RRM domain-containing protein	up
420	ncbi_25985308	1.06283	0.00103695	0.00548389	A1Q1_01794	Abhydrolase_2 domain-containing protein	up
421	ncbi_25990290	1.06193	0.0118899	0.0415761	A1Q1_06778	PKS_ER domain-containing protein	up
422	ncbi_25984243	1.06126	6.34e-12	2.06e-10	A1Q1_00729	N-acetyltransferase domain-containing protein	up
423	ncbi_25985410	1.06044	2.2e-05	0.000198053	A1Q1_01896	host-pathogen interaction-related protein	up
424	ncbi_25989387	1.05892	9.58e-09	1.81e-07	A1Q1_05875	exoribonuclease II	up
425	ncbi_25985389	1.05505	0.000173727	0.00120097	A1Q1_01875	Rad9-domain-containing protein	up
426	ncbi_25983737	1.05486	0.0110204	0.0390754	A1Q1_00223	HYPK_UBA domain-containing protein	up
427	ncbi_25989434	1.05216	2.67e-07	3.84e-06	A1Q1_05922	Integrase core domain containing protein	up
428	ncbi_25991144	1.04823	0.000119998	0.000881436	A1Q1_07632	Histone acetyltransferase (EC 2.3.1.48)	up
429	ncbi_25990062	1.04758	1.03e-07	1.65e-06	A1Q1_06550	zinc-finger protein zpr1	up
430	ncbi_25989514	1.04574	8.94e-10	1.96e-08	A1Q1_06002	NADH dehydrogenase [ubiquinone] 1 alpha subcomplex assembly factor 3	up
431	ncbi_25986622	1.03784	4.07e-06	4.46e-05	A1Q1_03109	Uncharacterized protein	up
432	ncbi_25987850	1.03764	0.000447825	0.00270565	A1Q1_04337	glycogen metabolism-related protein	up
433	MSTRG.5191	1.03688	0.00792463	0.0302001	--	-	up
434	ncbi_25987222	1.03557	0.0024974	0.0116488	A1Q1_03709	benzoylformate decarboxylase	up
435	ncbi_25985028	1.03093	0.000180208	0.00124048	A1Q1_01514	AB hydrolase-1 domain-containing protein	up
436	ncbi_25988517	1.03051	3.48e-19	2.54e-17	A1Q1_05005	SOR_SNZ domain-containing protein	up
437	ncbi_25988474	1.02802	4.3e-07	5.86e-06	A1Q1_04962	DUF3421 domain-containing protein	up
438	ncbi_25984873	1.02802	3.87e-10	9.15e-09	A1Q1_01359	Thioredoxin-like_fold domain-containing protein	up
439	ncbi_25985004	1.02439	1.83e-09	3.84e-08	A1Q1_01490	DUF423-domain-containing protein	up
440	ncbi_25988518	1.02424	5.51e-25	6.66e-23	A1Q1_05006	Pyridoxal 5'-phosphate synthase (glutamine hydrolyzing) (EC 4.3.3.6)	up
441	ncbi_25985316	1.02328	5.49e-05	0.000446515	A1Q1_01802	CX9C domain-containing protein	up
442	ncbi_25988443	1.02262	0.000233594	0.00154623	A1Q1_04931	3-hydroxyisobutyrate dehydrogenase	up
443	ncbi_25983924	1.01815	7.61e-10	1.69e-08	A1Q1_00410	PKS_ER domain-containing protein	up
444	ncbi_25989294	1.01805	0.000627579	0.00358073	A1Q1_05782	Cytochrome c oxidase assembly factor 3	up
445	ncbi_25985251	1.00953	2.02e-11	6.1e-10	A1Q1_01737	TYR_PHOSPHATASE_2 domain-containing protein	up
446	ncbi_25986495	1.00888	1.79e-06	2.15e-05	A1Q1_02982	cytoplasm protein	up
447	ncbi_25991684	1.00866	9.84e-07	1.26e-05	A1Q1_08172	DUF1992 domain-containing protein	up
448	ncbi_25991054	1.00864	0.00353862	0.0156495	A1Q1_07542	isopenicillin N acyltransferase	up
449	ncbi_25990820	1.00549	0.000428047	0.00261657	A1Q1_07308	SURP motif domain-containing protein	up
450	ncbi_25984812	1.00316	3.61e-07	5.02e-06	A1Q1_01298	Replication protein A subunit	up
451	ncbi_25984720	0.998417	0.00668497	0.0263432	A1Q1_01206	siderochrome-iron (ferrioxamine) uptake transporter	up
452	ncbi_25986552	0.997739	0.000102789	0.000769684	A1Q1_03039	phosphomannomutase	up
453	ncbi_25990300	0.99384	0.00930051	0.0341581	A1Q1_06788	PLAT domain-containing protein	up
454	ncbi_25990049	0.990883	0.00191565	0.00926397	A1Q1_06537	glucokinase regulator family protein, putative	up
455	ncbi_25984349	0.989999	1.54e-06	1.89e-05	A1Q1_00835	XAP-5-like protein	up
456	ncbi_25984991	0.987144	0.00192248	0.00927483	A1Q1_01477	hydrophilic protein	up
457	ncbi_25986475	0.9866	1.97e-07	2.93e-06	A1Q1_02962	dihydroxy-acid dehydratase	up
458	ncbi_25989139	0.986007	0.00798957	0.0304047	A1Q1_05627	Lactamase_B domain-containing protein	up
459	ncbi_25988870	0.985846	2.69e-18	1.8e-16	A1Q1_05358	ubiquitin activating enzyme E1	up
460	MSTRG.6461	0.984893	2.59e-06	3e-05	I204_04478	hypothetical protein I204_04478 [Kwoniella mangroviensis CBS 8886]	up
461	ncbi_25989608	0.979295	4.63e-12	1.53e-10	A1Q1_06096	CRA domain-containing protein	up
462	ncbi_25990147	0.978912	3.1e-07	4.4e-06	A1Q1_06635	GFO_IDH_MocA domain-containing protein	up
463	ncbi_25987193	0.978014	0.00504599	0.0209916	A1Q1_03680	UBZ4-type domain-containing protein	up
464	MSTRG.7533	0.977715	1.63e-05	0.000153795	APC10	anaphase promoting complex subunit doc1 [Apiotrichum porosum]	up
465	ncbi_25989656	0.973888	0.000217889	0.00146137	A1Q1_06144	zeta DNA polymerase	up
466	ncbi_25985890	0.973642	2.41e-09	4.96e-08	A1Q1_02376	NADH dehydrogenase [ubiquinone] 1 alpha subcomplex subunit	up
467	ncbi_25986260	0.973327	0.000165829	0.00115823	A1Q1_02747	Cytoplasmic tRNA 2-thiolation protein 2	up
468	ncbi_25988660	0.972986	5.11e-10	1.18e-08	A1Q1_05148	Transmembrane protein	up
469	ncbi_25986105	0.970983	8.45e-08	1.37e-06	A1Q1_02592	DNA replication factor (activator 1 subunit)	up
470	ncbi_25988539	0.968457	2.58e-10	6.22e-09	A1Q1_05027	Reverse transcriptase domain-containing protein	up
471	ncbi_25989562	0.965051	0.000443039	0.00268675	A1Q1_06050	hydrolase	up
472	ncbi_25988014	0.963044	5.95e-11	1.63e-09	A1Q1_04501	ATPase	up
473	ncbi_25990077	0.962116	5.09e-06	5.45e-05	A1Q1_06565	hsp90 cochaperone, Sti1p	up
474	ncbi_25985018	0.961335	5.72e-11	1.58e-09	A1Q1_01504	sulfite transporter	up
475	ncbi_25983626	0.96123	1.37e-13	5.24e-12	A1Q1_00112	pyruvate carboxylase isoform, Pyc1p	up
476	ncbi_25988851	0.960451	8.81e-11	2.32e-09	A1Q1_05339	dihydroxy-acid dehydratase	up
477	MSTRG.6616	0.960044	0.00731607	0.0284019	--	-	up
478	ncbi_25987317	0.958499	1.65e-05	0.000155132	A1Q1_03804	serum paraoxonase/arylesterase	up
479	ncbi_25984278	0.958194	0.000977803	0.00522915	A1Q1_00764	bifunctional MarR family transcriptional regulator, N-acetyltransferase	up
480	ncbi_25987637	0.957167	0.000149455	0.00105939	A1Q1_04124	Rieske domain-containing protein	up
481	ncbi_25985470	0.953748	1.66e-07	2.54e-06	A1Q1_01956	Reverse transcriptase domain-containing protein	up
482	ncbi_25990574	0.952954	0.0131316	0.0448723	A1Q1_07062	Ribonuclease P/MRP protein subunit POP5 (EC 3.1.26.5)	up
483	ncbi_25989553	0.952652	2.19e-11	6.55e-10	A1Q1_06041	Secreted protein	up
484	ncbi_25987535	0.948105	3.47e-06	3.87e-05	A1Q1_04022	MBF1 protein	up
485	ncbi_25990903	0.946598	1.17e-07	1.86e-06	A1Q1_07391	dihydroxy-acid dehydratase	up
486	ncbi_25988842	0.94615	2.85e-06	3.25e-05	A1Q1_05330	Nfu_N domain-containing protein	up
487	ncbi_25985916	0.94398	0.00100365	0.00533569	A1Q1_02402	Helicase ATP-binding domain-containing protein	up
488	ncbi_25986786	0.942019	1.78e-05	0.000165919	A1Q1_03273	Beta-lactamase domain-containing protein	up
489	ncbi_25987434	0.941949	5.9e-06	6.22e-05	A1Q1_03921	ABC protein	up
490	ncbi_25985195	0.941756	0.0128371	0.0440704	A1Q1_01681	RNA_ligase domain-containing protein	up
491	ncbi_25984853	0.941021	0.000147078	0.00104346	A1Q1_01339	Cysteine and glycine-rich protein	up
492	ncbi_25984542	0.939732	1.95e-05	0.00017858	A1Q1_01028	ANAPC4_WD40 domain-containing protein	up
493	ncbi_25990531	0.935912	2.89e-06	3.29e-05	A1Q1_07019	karyogamy-related protein	up
494	ncbi_25985872	0.935476	1.56e-07	2.41e-06	A1Q1_02358	Helicase ATP-binding domain-containing protein	up
495	ncbi_25984381	0.934584	1.08e-05	0.00010694	A1Q1_00867	metal ion transporter	up
496	ncbi_25988864	0.934539	0.000131738	0.000951282	A1Q1_05352	tRNA specific adenosine deaminase	up
497	ncbi_25990176	0.931492	0.000207575	0.00140147	A1Q1_06664	ACPS domain-containing protein	up
498	ncbi_25985105	0.929135	4.02e-08	6.97e-07	A1Q1_01591	thiosulfate sulfurtransferase	up
499	ncbi_25987758	0.928937	6.31e-10	1.42e-08	A1Q1_04245	SWR1-complex protein 5	up
500	ncbi_25987827	0.928549	1.32e-05	0.000127552	A1Q1_04314	JmjC domain-containing protein	up
501	ncbi_25989429	0.926413	0.000157932	0.0011117	A1Q1_05917	Protein YAE1 (Protein yae1)	up
502	ncbi_25987420	0.921722	0.000125801	0.000920723	A1Q1_03907	DNA-directed RNA polymerase	up
503	ncbi_25989418	0.919656	1.37e-06	1.69e-05	A1Q1_05906	3-methyl-2-oxobutanoate hydroxymethyltransferase	up
504	ncbi_25986098	0.918394	1.25e-06	1.57e-05	A1Q1_02585	ADP-ribose 1''-phosphate phosphatase (EC 3.1.3.84)	up
505	ncbi_25990527	0.917217	8.22e-16	4.24e-14	A1Q1_07015	Superoxide dismutase	up
506	ncbi_25988797	0.916858	0.00214113	0.0101924	A1Q1_05285	VOC domain-containing protein	up
507	ncbi_25984300	0.916696	1.93e-06	2.29e-05	A1Q1_00786	RINT-1 family protein	up
508	ncbi_25985453	0.915844	2.08e-05	0.000188609	A1Q1_01939	alpha, alpha-trehalose-phosphate synthase	up
509	ncbi_25989391	0.915059	0.000578517	0.00334318	A1Q1_05879	CsbD domain-containing protein	up
510	ncbi_25985929	0.914486	1.99e-07	2.96e-06	A1Q1_02415	Altered inheritance of mitochondria protein 34, mitochondrial	up
511	MSTRG.3912	0.914325	0.00721143	0.0280899	--	-	up
512	ncbi_25986581	0.912599	0.00318789	0.0143044	A1Q1_03068	DUF3396 domain-containing protein	up
513	ncbi_25987091	0.906981	1.42e-06	1.74e-05	A1Q1_03578	Cytochrome c oxidase assembly factor 3	up
514	ncbi_25983908	0.902486	3.1e-10	7.43e-09	A1Q1_00394	transcriptional activator, TenA family protein	up
515	ncbi_25987943	0.902485	3.77e-07	5.21e-06	A1Q1_04430	nicotinate-nucleotide adenylyltransferase	up
516	ncbi_25984765	0.901996	0.0118858	0.0415761	A1Q1_01251	copper-exporting ATPase	up
517	ncbi_25990821	0.89995	2.61e-07	3.76e-06	A1Q1_07309	Cactin	up
518	ncbi_25987945	0.89864	3.8e-10	9e-09	A1Q1_04432	Precorrin-2 dehydrogenase (EC 1.3.1.76)	up
519	ncbi_25991488	0.89851	1.82e-07	2.74e-06	A1Q1_07976	aldehyde reductase I (Alcohol dehydrogenase)	up
520	ncbi_25989149	0.898329	0.000617777	0.00353726	A1Q1_05637	chaperone	up
521	MSTRG.3113	0.896252	1.59e-11	4.88e-10	LSM3B	U4/U6-U5 snRNP complex subunit lsm3 [Apiotrichum porosum]	up
522	ncbi_25991817	0.895654	2.56e-05	0.00022699	A1Q1_08305	chaperone regulator	up
523	ncbi_25991159	0.894849	3.41e-09	6.83e-08	A1Q1_07647	type II HSP40 co-chaperone, Sis1p	up
524	ncbi_25987756	0.894452	1.15e-06	1.46e-05	A1Q1_04243	Mitochondrial import inner membrane translocase subunit TIM22	up
525	ncbi_25990511	0.889371	6.66e-12	2.15e-10	A1Q1_06999	F-box domain-containing protein	up
526	ncbi_25990210	0.889133	3.27e-09	6.58e-08	A1Q1_06698	cytoplasm protein	up
527	ncbi_25986816	0.888991	0.00179329	0.00876311	A1Q1_03303	Activator of Hsp90 ATPase homolog 1-like protein	up
528	ncbi_25984386	0.886666	6.01e-09	1.18e-07	A1Q1_00872	ferrochelatase	up
529	ncbi_25986370	0.884725	3.25e-07	4.58e-06	A1Q1_02857	Selenoprotein O	up
530	ncbi_25985871	0.882732	4.46e-10	1.04e-08	A1Q1_02357	isoleucyl-tRNA synthetase	up
531	ncbi_25990437	0.880972	2.27e-05	0.000203004	A1Q1_06925	ribosomal large subunit assembly and maintenance-related protein	up
532	ncbi_25990522	0.88026	2.23e-05	0.000200569	A1Q1_07010	Magnesium transporter	up
533	ncbi_25989927	0.878783	0.011538	0.0405205	A1Q1_06415	Histone deacetylase complex subunit SAP30	up
534	ncbi_25984861	0.878726	0.00136184	0.00688742	A1Q1_01347	Phosphatidylserine decarboxylase	up
535	ncbi_25987996	0.878425	4.26e-08	7.33e-07	A1Q1_04483	Ubiq_cyt_C_chap domain-containing protein	up
536	ncbi_25983697	0.876092	3.47e-09	6.95e-08	A1Q1_00183	DNA binding protein Ncp1	up
537	ncbi_25987211	0.874792	1.16e-09	2.52e-08	A1Q1_03698	SHSP domain-containing protein	up
538	ncbi_25984046	0.874214	4.47e-07	6.08e-06	A1Q1_00532	Transmembrane protein	up
539	ncbi_25991793	0.870608	1.76e-06	2.11e-05	A1Q1_08281	Uncharacterized protein	up
540	ncbi_25990588	0.86915	0.00109985	0.00577509	A1Q1_07076	Ribosomal_L30 domain-containing protein	up
541	ncbi_25990830	0.868587	0.00590389	0.0239886	A1Q1_07318	A/G-specific adenine DNA glycosylase	up
542	ncbi_25987892	0.867848	3.42e-06	3.83e-05	A1Q1_04379	Nudix hydrolase domain-containing protein	up
543	ncbi_25984719	0.865863	0.000903335	0.00486948	A1Q1_01205	alpha-N-acetylglucosaminidase, putative	up
544	ncbi_25989401	0.864578	1.75e-15	8.39e-14	A1Q1_05889	aerobic respiration-related protein	up
545	ncbi_25983869	0.863847	8.54e-08	1.38e-06	A1Q1_00355	threonine ammonia-lyase	up
546	ncbi_25989955	0.862344	3.46e-05	0.000295788	A1Q1_06443	MIF4G domain-containing protein	up
547	ncbi_25989323	0.862147	5.42e-06	5.77e-05	A1Q1_05811	Amidohydro-rel domain-containing protein	up
548	ncbi_25989166	0.860581	3.4e-14	1.39e-12	A1Q1_05654	PHB domain-containing protein	up
549	ncbi_25984010	0.85692	0.000109353	0.000815067	A1Q1_00496	DUF1996 domain-containing protein	up
550	ncbi_25985788	0.85674	1.58e-05	0.000149275	A1Q1_02274	RNA helicase	up
551	ncbi_25991516	0.855708	0.0127015	0.0437161	A1Q1_08004	BAR domain-containing protein	up
552	ncbi_25985443	0.854006	1.66e-05	0.0001561	A1Q1_01929	DUF6314 domain-containing protein	up
553	ncbi_25988904	0.852857	0.000166171	0.00115962	A1Q1_05392	pre-mRNA splicing factor	up
554	ncbi_25988788	0.852228	0.00165279	0.0081803	A1Q1_05276	HORMA domain-containing protein	up
555	ncbi_25986385	0.846993	2.07e-10	5.12e-09	A1Q1_02872	NBP35 protein	up
556	ncbi_25990079	0.845246	0.00420198	0.0179654	A1Q1_06567	Epimerase domain-containing protein	up
557	ncbi_25987286	0.844392	2.38e-06	2.77e-05	A1Q1_03773	ANK_REP_REGION domain-containing protein	up
558	ncbi_25987517	0.840643	0.000666952	0.00377349	A1Q1_04004	YL1_C domain-containing protein	up
559	ncbi_25987548	0.840154	0.000327585	0.00207351	A1Q1_04035	elongation factor ts (ef-ts)	up
560	ncbi_25985746	0.839671	2.03e-05	0.000185707	A1Q1_02232	mRNA processing-related protein	up
561	ncbi_25988603	0.834337	7.74e-09	1.49e-07	A1Q1_05091	Mitoc_mL59 domain-containing protein	up
562	ncbi_25984413	0.833246	8.74e-06	8.84e-05	A1Q1_00899	chaperone	up
563	ncbi_25984133	0.832253	0.000883847	0.00477714	A1Q1_00619	drug transporter	up
564	ncbi_25990470	0.830671	3.19e-10	7.62e-09	A1Q1_06958	Ribosomal protein S7	up
565	ncbi_25986194	0.830391	0.00783393	0.0299107	A1Q1_02681	Aa_trans domain-containing protein	up
566	ncbi_25985525	0.827208	0.000337698	0.00212755	A1Q1_02011	DNA replication complex GINS protein SLD5	up
567	ncbi_25985643	0.825889	0.00756074	0.0291979	A1Q1_02129	SGF29 C-terminal domain-containing protein	up
568	ncbi_25987111	0.825078	0.00298274	0.0135918	A1Q1_03598	USP domain-containing protein	up
569	ncbi_25985845	0.823835	2.94e-05	0.000255916	A1Q1_02331	Telomerase-binding protein EST1A	up
570	ncbi_25989402	0.821193	7.41e-08	1.22e-06	A1Q1_05890	NAD_binding_2 domain-containing protein	up
571	ncbi_25988326	0.820894	8.98e-07	1.15e-05	A1Q1_04814	Aldedh domain-containing protein	up
572	ncbi_25991397	0.820694	0.000394584	0.00243939	A1Q1_07885	DNA-(apurinic or apyrimidinic site) lyase	up
573	ncbi_25988868	0.820449	6.05e-07	8.01e-06	A1Q1_05356	ATP synthase mitochondrial F1 complex assembly factor 1	up
574	ncbi_25991253	0.820156	0.00413774	0.0177657	A1Q1_07741	WASH_WAHD domain-containing protein	up
575	ncbi_25991304	0.819249	1.69e-06	2.05e-05	A1Q1_07792	protein phosphatase	up
576	ncbi_25987767	0.81869	6.86e-11	1.87e-09	A1Q1_04254	N-acetyltransferase domain-containing protein	up
577	ncbi_25983777	0.818437	4.02e-07	5.53e-06	A1Q1_00263	BZIP domain-containing protein	up
578	ncbi_25984099	0.817837	0.0139284	0.0472168	A1Q1_00585	putative EF-hand protein	up
579	ncbi_25991545	0.817309	5.19e-06	5.54e-05	A1Q1_08033	Fe_hyd_lg_C domain-containing protein	up
580	ncbi_25988202	0.816734	0.00830798	0.0313367	A1Q1_04690	Similar to	up
581	ncbi_25990347	0.816628	0.0080056	0.0304371	A1Q1_06835	FAD-binding FR-type domain-containing protein	up
582	ncbi_25991398	0.816574	1.76e-09	3.72e-08	A1Q1_07886	Succinate dehydrogenase assembly factor 4, mitochondrial	up
583	ncbi_25987155	0.815987	0.00232459	0.0109567	A1Q1_03642	AAA domain-containing protein	up
584	ncbi_25988389	0.813198	0.000712777	0.00397448	A1Q1_04877	F-box domain-containing protein	up
585	ncbi_25989260	0.812442	0.00684263	0.026886	A1Q1_05748	Peptidase A1 domain-containing protein	up
586	ncbi_25984959	0.812049	1.58e-07	2.44e-06	A1Q1_01445	ubiquitin carboxyl-terminal hydrolase 6	up
587	MSTRG.3477	0.811867	2.28e-06	2.66e-05	A1Q2_06384	BZIP domain-containing protein	up
588	ncbi_25983868	0.80823	2.65e-06	3.05e-05	A1Q1_00354	threonine ammonia-lyase	up
589	ncbi_25985050	0.806251	3.43e-06	3.84e-05	A1Q1_01536	Carbamoyl-phosphate synthase arginine-specific larg e chain	up
590	ncbi_25990534	0.804522	3.44e-06	3.85e-05	A1Q1_07022	transcription/repair factor TFIIH subunit Tfb3	up
591	ncbi_25989662	0.801159	0.00133805	0.00680884	A1Q1_06150	aminoacyl-tRNA hydrolase	up
592	ncbi_25983585	0.801017	2.04e-13	7.58e-12	A1Q1_00071	Rhomboid domain-containing protein	up
593	ncbi_25983976	0.800613	1.02e-06	1.3e-05	A1Q1_00462	Cytochrome c oxidase assembly protein COX16, mitochondrial (Cytochrome c oxidase assembly protein cox16, mitochondrial)	up
594	ncbi_25983805	0.797894	2.32e-07	3.36e-06	A1Q1_00291	SUMO activating enzyme	up
595	ncbi_25990401	0.797116	1.87e-05	0.000173529	A1Q1_06889	electron carrier	up
596	ncbi_25984220	0.797029	0.000126748	0.000924727	A1Q1_00706	Protein kinase domain-containing protein	up
597	ncbi_25990342	0.792035	0.00150628	0.00754726	A1Q1_06830	DUF2263 domain-containing protein	up
598	ncbi_25991378	0.791158	4.73e-07	6.39e-06	A1Q1_07866	cytoplasm protein	up
599	ncbi_25984979	0.790902	0.00061945	0.00354434	A1Q1_01465	LisH domain-containing protein	up
600	ncbi_25987952	0.790502	2.86e-05	0.000250474	A1Q1_04439	nucleoside diphosphatase	up
601	ncbi_25989457	0.790419	0.00112097	0.00586319	A1Q1_05945	Sacchrp_dh_NADP domain-containing protein	up
602	ncbi_25987242	0.7889	1.34e-05	0.000129436	A1Q1_03729	regulation of translational termination-related protein	up
603	ncbi_25984453	0.788668	4.35e-14	1.75e-12	A1Q1_00939	homocitrate synthase	up
604	ncbi_25990124	0.788445	4.37e-05	0.00036324	A1Q1_06612	dTMP kinase (EC 2.7.4.9)	up
605	ncbi_25990862	0.787979	0.013702	0.046566	A1Q1_07350	2'-5' RNA ligase	up
606	ncbi_25986662	0.787919	0.00156057	0.00779036	A1Q1_03149	pyroglutamyl-peptidase	up
607	ncbi_25984156	0.787559	0.000676003	0.00380127	A1Q1_00642	Aa_trans domain-containing protein	up
608	ncbi_25987463	0.787217	1.74e-05	0.000163206	A1Q1_03950	STI1 domain-containing protein	up
609	ncbi_25987055	0.786105	1.71e-06	2.07e-05	A1Q1_03542	Lysine decarboxylase-like protein	up
610	ncbi_25989511	0.78492	6.18e-05	0.000496374	A1Q1_05999	APH domain-containing protein	up
611	ncbi_25985206	0.78463	1.61e-06	1.96e-05	A1Q1_01692	glycolipid mannosyltransferase	up
612	ncbi_25989984	0.784569	2.34e-05	0.000209548	A1Q1_06472	DNA primase small subunit	up
613	ncbi_25985758	0.784106	0.000226391	0.0015084	A1Q1_02244	metallochaperone	up
614	ncbi_25988559	0.779988	7.9e-08	1.28e-06	A1Q1_05047	Ubiquitin-domain-containing protein	up
615	ncbi_25987686	0.779507	1.39e-08	2.56e-07	A1Q1_04173	chromatin remodelling complex ATPase chain	up
616	MSTRG.5773	0.779225	1.12e-07	1.79e-06	TIF11	Translation initiation factor 1A [Apiotrichum porosum]	up
617	ncbi_25986012	0.777124	0.00409818	0.0176052	A1Q1_02498	DNA repair-related protein	up
618	ncbi_25988738	0.775878	0.000576759	0.00333541	A1Q1_05226	acetamidase	up
619	MSTRG.2247	0.775646	2.19e-07	3.23e-06	ini1	PHF5-like protein [Cutaneotrichosporon oleaginosum]	up
620	ncbi_25989209	0.775341	2.17e-10	5.32e-09	A1Q1_05697	MFAP1 domain-containing protein	up
621	ncbi_25991106	0.774636	3.67e-05	0.000311679	A1Q1_07594	ATP-dependent RNA helicase A	up
622	ncbi_25991688	0.770283	0.00398344	0.0171852	A1Q1_08176	Required for respiratory growth protein 9, mitochondrial	up
623	ncbi_25989769	0.76957	0.000466685	0.00278674	A1Q1_06257	siderochrome-iron (ferrioxamine) uptake transporter	up
624	ncbi_25990451	0.767742	1.22e-05	0.000118881	A1Q1_06939	Cytochrome c oxidase subunit VIc	up
625	ncbi_25985065	0.767418	8.07e-10	1.79e-08	A1Q1_01551	voltage-gated potassium channel beta-2 subunit	up
626	ncbi_25985511	0.766816	0.00035015	0.00219746	A1Q1_01997	GrpE protein homolog, mitochondrial	up
627	ncbi_25986802	0.766584	0.000176219	0.00121405	A1Q1_03289	MFS domain-containing protein	up
628	ncbi_25985705	0.766238	7.43e-05	0.000585294	A1Q1_02191	NADH-ubiquinone oxidoreductase 12 kDa subunit, precursor	up
629	ncbi_25988396	0.765443	0.000586695	0.00338321	A1Q1_04884	nucleus protein	up
630	ncbi_25984371	0.765308	9.09e-05	0.000693926	A1Q1_00857	Dihydrofolate reductase	up
631	ncbi_25988018	0.76283	8.85e-10	1.95e-08	A1Q1_04505	Glutamyl-tRNA synthetase	up
632	MSTRG.4683	0.762549	2.29e-07	3.34e-06	--	NADH-ubiquinone oxidoreductase kDa subunit [Pyrrhoderma noxium]	up
633	ncbi_25986803	0.761554	0.00131276	0.00669771	A1Q1_03290	prib protein	up
634	ncbi_25990304	0.761306	0.00237184	0.011166	A1Q1_06792	4HBT domain-containing protein	up
635	ncbi_25986349	0.760741	0.0020173	0.00968829	A1Q1_02836	Uncharacterized protein	up
636	ncbi_25991651	0.759801	2.25e-05	0.000201429	A1Q1_08139	Pinin_SDK_memA domain-containing protein	up
637	ncbi_25987342	0.758535	0.00283709	0.0130061	A1Q1_03829	PKS_ER domain-containing protein	up
638	ncbi_25987926	0.757659	0.000115278	0.000851397	A1Q1_04413	NADH dehydrogenase [ubiquinone] 1 alpha subcomplex subunit	up
639	ncbi_25986986	0.75497	0.00168926	0.0083301	A1Q1_03473	ABC transporter	up
640	ncbi_25989950	0.754079	3.31e-05	0.000284537	A1Q1_06438	putative metalloendopeptidase protein	up
641	ncbi_25989952	0.753911	0.00062368	0.003561	A1Q1_06440	60s ribosomal protein l38 (yml38)	up
642	ncbi_25990641	0.751122	2.46e-09	5.05e-08	A1Q1_07129	Prohibitin	up
643	ncbi_25988843	0.750708	2.24e-07	3.28e-06	A1Q1_05331	ATPase	up
644	ncbi_25985122	0.750421	6.06e-09	1.19e-07	A1Q1_01608	Mitochondrial intermembrane space import and assembly protein 40	up
645	ncbi_25989534	0.750009	0.000788208	0.00433541	A1Q1_06022	G-patch domain-containing protein	up
646	ncbi_25990047	0.747507	3.87e-06	4.27e-05	A1Q1_06535	HECT-type E3 ubiquitin transferase (EC 2.3.2.26)	up
647	ncbi_25988322	0.746654	2.23e-07	3.27e-06	A1Q1_04810	F-box domain-containing protein	up
648	ncbi_25987985	0.742997	0.00670011	0.02639	A1Q1_04472	MFS transporter	up
649	ncbi_25984902	0.739482	1.32e-05	0.000127552	A1Q1_01388	Superoxide dismutase 1 copper chaperone	up
650	ncbi_25984980	0.737457	1.18e-11	3.68e-10	A1Q1_01466	proteasome regulatory subunit 12	up
651	ncbi_25988538	0.737032	0.000317623	0.00201834	A1Q1_05026	essential RNA-binding component of cleavage and polyadenylation factor, Yth1p	up
652	ncbi_25983593	0.736996	2.48e-06	2.88e-05	A1Q1_00079	SHNi-TPR domain-containing protein	up
653	ncbi_25989214	0.73644	1.86e-05	0.000172549	A1Q1_05702	DNA repair protein RAD5	up
654	ncbi_25988604	0.735461	0.00767825	0.0295379	A1Q1_05092	CRAL-TRIO domain-containing protein	up
655	ncbi_25986233	0.732232	6.18e-10	1.4e-08	A1Q1_02720	cytoplasm protein	up
656	ncbi_25991589	0.729201	0.00181972	0.00887622	A1Q1_08077	inosine-uridine preferring nucleoside hydrolase	up
657	ncbi_25988397	0.727642	0.00165549	0.00818853	A1Q1_04885	nucleus protein	up
658	ncbi_25989972	0.727362	5.47e-08	9.21e-07	A1Q1_06460	ubiquitin-conjugating enzyme e2-24 kda	up
659	ncbi_25991774	0.722711	0.0131214	0.0448723	A1Q1_08262	Peroxidase (EC 1.11.1.-)	up
660	ncbi_25986311	0.72238	9.98e-06	9.95e-05	A1Q1_02798	FHA domain-containing protein	up
661	ncbi_25989353	0.72118	3.91e-08	6.81e-07	A1Q1_05841	Fungal transcriptional regulatory protein	up
662	ncbi_25989211	0.721146	3.25e-06	3.67e-05	A1Q1_05699	Protein PTCD3 homolog, mitochondrial	up
663	ncbi_25984992	0.720789	7.56e-05	0.000592589	A1Q1_01478	RPA_C domain-containing protein	up
664	ncbi_25984529	0.719642	0.000382445	0.00237439	A1Q1_01015	50S ribosomal protein YmL36	up
665	ncbi_25989926	0.719015	6.97e-05	0.000552369	A1Q1_06414	proliferation-associated serine/threonine protein kinase	up
666	ncbi_25990305	0.717753	0.00106517	0.00561851	A1Q1_06793	MFS domain-containing protein	up
667	ncbi_25990684	0.717301	0.000242623	0.00159427	A1Q1_07172	Probable RNA polymerase II nuclear localization protein SLC7A6OS	up
668	ncbi_25987444	0.716472	0.000438054	0.00266562	A1Q1_03931	Ribosomal protein L28	up
669	ncbi_25988017	0.715996	0.000196017	0.00133457	A1Q1_04504	G domain-containing protein	up
670	ncbi_25985514	0.714697	1.94e-05	0.000178334	A1Q1_02000	PHD-type domain-containing protein	up
671	ncbi_25984379	0.714047	0.000844128	0.00457773	A1Q1_00865	carrier protein rim2	up
672	ncbi_25990366	0.712215	0.00229457	0.0108463	A1Q1_06854	N-acetyltransferase domain-containing protein	up
673	ncbi_25991604	0.712017	0.0014704	0.00739491	A1Q1_08092	putative: major antigen	up
674	ncbi_25985366	0.711959	5.04e-06	5.41e-05	A1Q1_01852	aldo-keto reductase	up
675	ncbi_25990072	0.711739	0.000125251	0.000917528	A1Q1_06560	pyruvate decarboxylase	up
676	ncbi_25990630	0.711075	1.44e-07	2.24e-06	A1Q1_07118	NADH-ubiquinone oxidoreductase 21 kDa subunit	up
677	ncbi_25989202	0.711019	3.73e-07	5.18e-06	A1Q1_05690	branched-chain-amino-acid transaminase	up
678	ncbi_25987404	0.710703	2.01e-08	3.62e-07	A1Q1_03891	ER-associated protein catabolism-related protein	up
679	ncbi_25988548	0.70964	0.00300049	0.0136573	A1Q1_05036	HET domain-containing protein	up
680	ncbi_25986121	0.708683	4.38e-06	4.77e-05	A1Q1_02608	RNA polymerase II subunit B1 CTD phosphatase RPAP2 homolog (EC 3.1.3.16)	up
681	ncbi_25983826	0.708328	0.000306253	0.00194914	A1Q1_00312	Ribosomal protein L21-like protein	up
682	ncbi_25983587	0.708145	2.8e-06	3.2e-05	A1Q1_00073	acetylornithine transaminase	up
683	ncbi_25988122	0.708061	0.0138604	0.0470454	A1Q1_04609	Zinc/iron permease	up
684	ncbi_25991675	0.706643	0.00329929	0.0147196	A1Q1_08163	polyamine transport-related protein	up
685	ncbi_25990874	0.705747	0.00606407	0.0244312	A1Q1_07362	F-box domain-containing protein	up
686	ncbi_25989329	0.705452	3.62e-07	5.03e-06	A1Q1_05817	cytoplasm protein	up
687	ncbi_25990612	0.702209	0.00166158	0.00821363	A1Q1_07100	Velvet domain-containing protein	up
688	ncbi_25986231	0.701881	0.000988859	0.00527905	A1Q1_02718	Rab GTPase activator	up
689	ncbi_25985184	0.700383	7.52e-05	0.000590786	A1Q1_01670	RNA helicase like protein	up
690	ncbi_25989820	0.700187	0.000157329	0.00110842	A1Q1_06308	Mss4-like protein	up
691	ncbi_25989805	0.699522	8.96e-05	0.000685878	A1Q1_06293	histidinol-phosphatase	up
692	ncbi_25990372	0.699408	0.0013775	0.0069579	A1Q1_06860	import receptor subunit tom22	up
693	ncbi_25989676	0.697798	1.55e-06	1.89e-05	A1Q1_06164	xenobiotic-transporting ATPase	up
694	ncbi_25988198	0.697399	4.35e-05	0.000361645	A1Q1_04686	AB hydrolase-1 domain-containing protein	up
695	ncbi_25988040	0.696948	0.00251156	0.0117081	A1Q1_04527	Peroxidase (EC 1.11.1.-)	up
696	ncbi_25989359	0.696456	2.99e-06	3.39e-05	A1Q1_05847	Mitochondrial protein	up
697	ncbi_25986484	0.696407	9.67e-08	1.56e-06	A1Q1_02971	GST_C_6 domain-containing protein	up
698	ncbi_25986522	0.696311	5.31e-05	0.000432599	A1Q1_03009	DNA-directed RNA polymerases i, ii, and iii 17.1 kda polypeptide	up
699	ncbi_25986985	0.69598	0.00253642	0.0117901	A1Q1_03472	FAD-binding FR-type domain-containing protein	up
700	ncbi_25984114	0.694977	0.000236465	0.00156267	A1Q1_00600	Mitochondrial carrier	up
701	ncbi_25988486	0.694248	5.08e-07	6.83e-06	A1Q1_04974	pseudouridylate synthase 4	up
702	ncbi_25984001	0.694219	0.000191614	0.0013112	A1Q1_00487	membrane protein	up
703	ncbi_25984266	0.693982	4.16e-06	4.55e-05	A1Q1_00752	Pentatricopeptide repeat protein	up
704	ncbi_25986001	0.693116	2.84e-09	5.79e-08	A1Q1_02487	methionine-tRNA ligase	up
705	ncbi_25990325	0.692966	0.000662097	0.00375389	A1Q1_06813	UBC core domain-containing protein	up
706	ncbi_25987220	0.692741	0.00229634	0.0108483	A1Q1_03707	AMP binding protein	up
707	ncbi_25984463	0.692604	5.69e-05	0.000461074	A1Q1_00949	2,4-dienoyl-CoA reductase	up
708	MSTRG.2864	0.692572	5.73e-07	7.63e-06	RBX1	ring box protein [Naematelia encephala]	up
709	MSTRG.118	0.691801	6.62e-06	6.92e-05	--	DUF1748-domain-containing protein [Cutaneotrichosporon oleaginosum]	up
710	ncbi_25983745	0.691788	0.0031207	0.0140867	A1Q1_00231	kinase	up
711	ncbi_25989120	0.691444	0.0059746	0.0241843	A1Q1_05608	AMP-binding domain-containing protein	up
712	ncbi_25989510	0.689886	1.53e-08	2.78e-07	A1Q1_05998	MFS domain-containing protein	up
713	ncbi_25990449	0.68967	0.000121214	0.000889563	A1Q1_06937	54S ribosomal protein L6, mitochondrial	up
714	ncbi_25991028	0.689066	0.00543958	0.0223827	A1Q1_07516	Transmembrane protein	up
715	ncbi_25986267	0.688544	0.000911043	0.0049045	A1Q1_02754	Transmembrane protein	up
716	MSTRG.5395	0.688538	8.73e-06	8.84e-05	clpB	heat shock protein [Trichosporon asahii var. asahii CBS 8904] [Trichosporon asahii]	up
717	ncbi_25988464	0.687845	0.00421253	0.018001	A1Q1_04952	EKC/KEOPS complex subunit GON7	up
718	ncbi_25989929	0.687742	0.00945209	0.0345581	A1Q1_06417	E2 ubiquitin-conjugating enzyme	up
719	ncbi_25984996	0.687283	1.54e-10	3.91e-09	A1Q1_01482	regulatory subunit of acetolactate synthase, Ilv6p	up
720	ncbi_25991261	0.686851	1.54e-05	0.000146245	A1Q1_07749	Sod_Fe_C domain-containing protein	up
721	ncbi_25986018	0.686162	0.00671217	0.0264165	A1Q1_02504	RING-type domain-containing protein	up
722	ncbi_25990309	0.685699	0.00034955	0.00219539	A1Q1_06797	Ubiquitin carboxyl-terminal hydrolase (EC 3.4.19.12)	up
723	ncbi_25988942	0.684488	1.91e-07	2.86e-06	A1Q1_05430	thymidylate synthase	up
724	ncbi_25983921	0.684284	0.0090533	0.033539	A1Q1_00407	NAD-dependent histone deacetylase	up
725	MSTRG.4798	0.682912	0.000458511	0.0027529	--	-	up
726	MSTRG.2005	0.682637	0.01485	0.0496649	--	-	up
727	ncbi_25988578	0.682257	0.00597892	0.0241843	A1Q1_05066	DNL-type domain-containing protein	up
728	ncbi_25990109	0.678934	0.000909875	0.00490147	A1Q1_06597	Rhomboid domain-containing protein	up
729	ncbi_25989887	0.67754	1.87e-06	2.22e-05	A1Q1_06375	phospho-2-dehydro-3-deoxyheptonate aldolase	up
730	ncbi_25988219	0.677106	3.92e-08	6.81e-07	A1Q1_04707	AA_TRNA_LIGASE_II domain-containing protein	up
731	ncbi_25990317	0.676546	0.0137906	0.046828	A1Q1_06805	RING-type domain-containing protein	up
732	ncbi_25983923	0.674912	0.000118404	0.000871306	A1Q1_00409	Inhibitor I9 domain-containing protein	up
733	ncbi_25988090	0.674655	7.29e-05	0.0005758	A1Q1_04577	CORD and CS domain-containing protein	up
734	ncbi_25986549	0.674461	0.00191637	0.00926397	A1Q1_03036	Arginine/serine-rich coiled-coil protein 2	up
735	MSTRG.2148	0.673688	4.82e-05	0.000397029	--	hemolysin [Kwoniella bestiolae CBS 10118]	up
736	ncbi_25983595	0.673571	0.00454433	0.0191861	A1Q1_00081	CHCH domain-containing protein	up
737	ncbi_25986941	0.673402	5.29e-08	8.94e-07	A1Q1_03428	phosphoprotein phosphatase	up
738	ncbi_25984509	0.673357	4.83e-05	0.000397053	A1Q1_00995	Glucosamine 6-phosphate N-acetyltransferase (EC 2.3.1.4)	up
739	ncbi_25984298	0.673238	0.00438417	0.018646	A1Q1_00784	nuclear mRNA splicing protein	up
740	ncbi_25988714	0.672895	0.00391482	0.0169433	A1Q1_05202	RING finger ubiquitin ligase	up
741	ncbi_25987872	0.672733	7.99e-06	8.16e-05	A1Q1_04359	MFS alpha-glucoside transporter	up
742	ncbi_25990931	0.672196	0.00776504	0.0297458	A1Q1_07419	cytoplasm protein	up
743	ncbi_25986424	0.671555	0.0097495	0.03539	A1Q1_02911	Histone acetyltransferase (EC 2.3.1.48)	up
744	ncbi_25990587	0.671189	0.0091716	0.0338226	A1Q1_07075	Helicase ATP-binding domain-containing protein	up
745	ncbi_25986314	0.669835	0.000350584	0.00219848	A1Q1_02801	Nuclear RNA export factor 1/2	up
746	ncbi_25987858	0.668839	0.0127703	0.0438782	A1Q1_04345	ACT_7 domain-containing protein	up
747	ncbi_25988877	0.668342	0.000282666	0.00182047	A1Q1_05365	copper-exporting ATPase	up
748	MSTRG.5040	0.667857	0.0138985	0.0471349	--	-	up
749	ncbi_25986382	0.667761	0.00770447	0.0295837	A1Q1_02869	Uncharacterized protein	up
750	ncbi_25985762	0.665718	0.00948801	0.0346582	A1Q1_02248	UVRC domain-containing protein	up
751	ncbi_25989200	0.665546	0.0105178	0.0376058	A1Q1_05688	Uncharacterized protein	up
752	ncbi_25989659	0.665427	6.16e-10	1.4e-08	A1Q1_06147	ribosomal protein	up
753	ncbi_25990519	0.664449	4.85e-05	0.000398595	A1Q1_07007	carbon utilization by utilization of organic compounds-related protein	up
754	ncbi_25990296	0.663578	0.000980511	0.00524017	A1Q1_06784	DNA repair protein RAD5	up
755	MSTRG.5730	0.663226	0.000305721	0.00194729	CDC25	Rhodanese-like protein [Cutaneotrichosporon oleaginosum]	up
756	ncbi_25987335	0.661182	0.000115572	0.000852791	A1Q1_03822	Mitochondrial inner membrane protease ATP23 (EC 3.4.24.-)	up
757	ncbi_25988063	0.659783	0.00192319	0.00927483	A1Q1_04550	negative regulation of gluconeogenesis-related protein	up
758	ncbi_25987274	0.659529	0.000283634	0.00182362	A1Q1_03761	DUF2040 domain-containing protein	up
759	ncbi_25985663	0.659447	0.000228373	0.00152036	A1Q1_02149	glutathione S-transferase	up
760	ncbi_25985090	0.658909	0.000393222	0.00243383	A1Q1_01576	Xylosidase	up
761	ncbi_25985019	0.658685	0.00642123	0.0255305	A1Q1_01505	multi-sensor hybrid histidine kinase	up
762	ncbi_25987834	0.656937	3.62e-06	4.02e-05	A1Q1_04321	Phox-like protein	up
763	ncbi_25990078	0.655655	0.0117251	0.0411063	A1Q1_06566	actin filament organization-related protein	up
764	ncbi_25990065	0.655629	0.000700449	0.00391652	A1Q1_06553	methylthioadenosine phosphorylase (MTAP), Meu1p	up
765	ncbi_25987121	0.654648	1.7e-09	3.62e-08	A1Q1_03608	U2 snRNA binding protein	up
766	ncbi_25984796	0.653406	0.00417203	0.0178845	A1Q1_01282	PKS_ER domain-containing protein	up
767	ncbi_25991103	0.653382	6.27e-06	6.57e-05	A1Q1_07591	37S ribosomal protein S25, mitochondrial	up
768	ncbi_25990569	0.652796	8.49e-07	1.1e-05	A1Q1_07057	Nudix hydrolase domain-containing protein	up
769	ncbi_25989672	0.652552	0.000881964	0.00477014	A1Q1_06160	DUF998 domain-containing protein	up
770	ncbi_25987769	0.651344	0.000379248	0.00236177	A1Q1_04256	tRNA (guanine-N7-)-methyltransferase	up
771	ncbi_25990001	0.651307	7.02e-07	9.22e-06	A1Q1_06489	Rap-GAP domain-containing protein	up
772	ncbi_25989704	0.649552	0.00015154	0.00107323	A1Q1_06192	phosphoribosyl-ATP diphosphatase	up
773	ncbi_25988432	0.64933	6.53e-05	0.000521634	A1Q1_04920	phosphoserine transaminase	up
774	ncbi_25991319	0.648503	0.00262731	0.0121637	A1Q1_07807	AAA domain-containing protein	up
775	ncbi_25984088	0.64845	0.000620175	0.00354598	A1Q1_00574	alpha-L-fucosidase	up
776	ncbi_25989830	0.648125	0.00526348	0.0217353	A1Q1_06318	DUF4604 domain-containing protein	up
777	ncbi_25985858	0.647957	0.000989979	0.00528032	A1Q1_02344	Fe-S_biosyn domain-containing protein	up
778	ncbi_25989137	0.647715	0.000114173	0.000844774	A1Q1_05625	multidrug resistance protein	up
779	ncbi_25985695	0.647269	0.000363328	0.00227311	A1Q1_02181	negative regulation of gluconeogenesis-related protein	up
780	ncbi_25984331	0.646594	9.32e-05	0.000708353	A1Q1_00817	Zn(2)-C6 fungal-type domain-containing protein	up
781	ncbi_25991531	0.646335	0.00347404	0.015406	A1Q1_08019	PPR_long domain-containing protein	up
782	ncbi_25987320	0.646311	0.00571151	0.0232887	A1Q1_03807	Thioredoxin	up
783	ncbi_25987363	0.645	0.000632817	0.00360554	A1Q1_03850	HIT domain-containing protein	up
784	ncbi_25987064	0.643739	0.000963337	0.00516542	A1Q1_03551	heat shock protein	up
785	MSTRG.1100	0.642817	0.00133828	0.00680884	NDH2	NADH dehydrogenase [Trichosporon asahii var. asahii CBS 8904] [Trichosporon asahii]	up
786	ncbi_25985072	0.641439	1.04e-09	2.27e-08	A1Q1_01558	saccharopine dehydrogenase (NAD+, L-lysine-forming)	up
787	ncbi_25983689	0.640714	0.000466749	0.00278674	A1Q1_00175	WD_REPEATS_REGION domain-containing protein	up
788	ncbi_25989105	0.640677	0.00150592	0.00754726	A1Q1_05593	Similar to	up
789	ncbi_25990501	0.639995	0.000112706	0.000835451	A1Q1_06989	Transmembrane protein	up
790	ncbi_25984299	0.639366	0.00792875	0.0302016	A1Q1_00785	BRCA-2_helical domain-containing protein	up
791	MSTRG.6277	0.63759	5.65e-07	7.53e-06	ARF1	Arf GTPase arf3 [Apiotrichum porosum]	up
792	ncbi_25990240	0.637381	0.000646838	0.00367767	A1Q1_06728	ribosomal protein L23	up
793	ncbi_25991032	0.63677	0.000124418	0.000912246	A1Q1_07520	DNA-directed RNA polymerases I, II, and III polypeptide	up
794	ncbi_25988466	0.636194	0.000364059	0.00227418	A1Q1_04954	DUF4211 domain-containing protein	up
795	ncbi_25983615	0.633611	0.014199	0.0480136	A1Q1_00101	Cytochrome b561 domain-containing protein	up
796	ncbi_25984949	0.63339	0.000492222	0.00290458	A1Q1_01435	P-loop containing nucleoside triphosphate hydrolase protein	up
797	ncbi_25983864	0.633242	1.05e-06	1.33e-05	A1Q1_00350	Peptidyl-prolyl cis-trans isomerase (PPIase) (EC 5.2.1.8)	up
798	ncbi_25986929	0.633165	9.09e-06	9.17e-05	A1Q1_03416	Amine oxidase (EC 1.4.3.-)	up
799	MSTRG.5669	0.632969	0.000823168	0.00448507	--	-	up
800	ncbi_25987809	0.631998	3.06e-06	3.47e-05	A1Q1_04296	2-isopropylmalate synthase	up
801	ncbi_25990421	0.63015	0.0107403	0.0382663	A1Q1_06909	Protein geranylgeranyltransferase type I	up
802	ncbi_25984403	0.628269	0.00406511	0.017491	A1Q1_00889	pre-mRNA splicing factor	up
803	ncbi_25989919	0.62603	9.05e-05	0.000692018	A1Q1_06407	F-box domain-containing protein	up
804	ncbi_25986521	0.62581	0.000954958	0.00512389	A1Q1_03008	import inner membrane translocase subunit	up
805	ncbi_25985572	0.62385	0.000718192	0.00399642	A1Q1_02058	heat shock protein	up
806	ncbi_25986277	0.623738	0.00112378	0.00587408	A1Q1_02764	transcriptional activator	up
807	MSTRG.7436	0.62106	2.18e-05	0.000196424	EHS24_007455	L51_S25_CI-B8 domain-containing protein	up
808	MSTRG.4615	0.620436	0.000101403	0.00076071	SR45A	RNA-binding domain-containing protein, partial [Cutaneotrichosporon oleaginosum]	up
809	ncbi_25989450	0.619622	0.0028814	0.013167	A1Q1_05938	Vps5 domain-containing protein	up
810	ncbi_25991015	0.61959	0.000134795	0.000968183	A1Q1_07503	SNRNP27 domain-containing protein	up
811	ncbi_25985849	0.619219	0.0015342	0.00767289	A1Q1_02335	Mitotic checkpoint regulator, MAD2B-interacting-domain-containing protein	up
812	ncbi_25990393	0.61844	0.000664195	0.00376052	A1Q1_06881	FCP1 homology domain-containing protein	up
813	ncbi_25990635	0.618302	0.000199219	0.00135522	A1Q1_07123	transcription initiation factor IIB	up
814	ncbi_25986947	0.618066	5.13e-05	0.000419723	A1Q1_03434	Glutathione hydrolase (EC 2.3.2.2) (EC 3.4.19.13) (Gamma-glutamyltransferase) (Gamma-glutamyltranspeptidase)	up
815	ncbi_25990094	0.617737	0.0149358	0.0498803	A1Q1_06582	aminoglycoside phosphotransferase	up
816	ncbi_25983720	0.617574	0.00515722	0.0213728	A1Q1_00206	eukaryotic translation initiation factor 3, subunit 4 delta, 44kDa	up
817	ncbi_25991494	0.617056	4.52e-09	8.97e-08	A1Q1_07982	nam9 protein, precursor	up
818	MSTRG.120	0.617013	0.000539338	0.00315048	--	expressed protein [Cryptococcus neoformans var. neoformans JEC21] [Cryptococcus neoformans]	up
819	ncbi_25985289	0.616872	0.000668955	0.00377955	A1Q1_01775	Iron permease FTR1	up
820	ncbi_25984681	0.616559	0.000325474	0.00206337	A1Q1_01167	Abhydrolase_3 domain-containing protein	up
821	ncbi_25991759	0.615924	0.000732963	0.00407582	A1Q1_08247	ANK_REP_REGION domain-containing protein	up
822	ncbi_25984490	0.615402	0.000169687	0.00117706	A1Q1_00976	J domain-containing protein	up
823	ncbi_25985364	0.614906	9.27e-06	9.33e-05	A1Q1_01850	Haloacid dehalogenase, type II	up
824	ncbi_25986222	0.614375	0.000195972	0.00133457	A1Q1_02709	30S ribosomal protein S18	up
825	MSTRG.2131	0.614184	0.0087962	0.0328278	moc3	Zn(2)-C6 fungal-type DNA-binding domain protein [Sporothrix insectorum RCEF 264]	up
826	ncbi_25990295	0.614027	0.000490774	0.00290026	A1Q1_06783	AB hydrolase-1 domain-containing protein	up
827	ncbi_25987290	0.612945	0.0030573	0.0138769	A1Q1_03777	MFS domain-containing protein	up
828	ncbi_25985822	0.612569	7.55e-05	0.000592589	A1Q1_02308	Uncharacterized protein	up
829	ncbi_25989340	0.611986	0.000394722	0.00243939	A1Q1_05828	DNA clamp loader	up
830	ncbi_25989875	0.609096	0.00266123	0.0123137	A1Q1_06363	S-adenosylmethionine transporter	up
831	ncbi_25983815	0.608705	4.95e-08	8.41e-07	A1Q1_00301	glutamate-5-semialdehyde dehydrogenase	up
832	ncbi_25991753	0.608448	0.000423566	0.0025939	A1Q1_08241	Phosphoserine phosphatase	up
833	ncbi_25990698	0.608404	0.00117803	0.0061182	A1Q1_07186	mitotic spindle checkpoint-related protein	up
834	ncbi_25991820	0.607826	0.000756928	0.0041861	A1Q1_08308	Ribosomal protein L10	up
835	ncbi_25986132	0.606075	0.00100826	0.00535665	A1Q1_02619	nonsense-mediated mRNA decay protein 3, putative	up
836	ncbi_25990070	0.605209	0.00482672	0.0202099	A1Q1_06558	Aldo_ket_red domain-containing protein	up
837	ncbi_25990216	0.603626	0.000205842	0.00139094	A1Q1_06704	PP28 domain-containing protein	up
838	ncbi_25984274	0.603362	0.00665862	0.0262718	A1Q1_00760	acyl-CoA dehydrogenase	up
839	ncbi_25989803	0.602895	4.35e-06	4.74e-05	A1Q1_06291	ribosomal protein L1	up
840	MSTRG.6979	0.602741	0.00157132	0.00783437	TIM8	mitochondrial import inner membrane translocase subunit TIM8 [Cutaneotrichosporon oleaginosum]	up
841	ncbi_25987297	0.602656	8.38e-09	1.6e-07	A1Q1_03784	54S ribosomal protein L36, mitochondrial	up
842	MSTRG.8147	0.602208	6.41e-08	1.06e-06	--	[Cryptococcus gattii WM276] [Cryptococcus gattii WM276]	up
843	ncbi_25989165	0.602104	0.000419411	0.0025704	A1Q1_05653	Bola-like protein	up
844	ncbi_25984855	0.601502	0.00175655	0.00860952	A1Q1_01341	GAF domain-containing protein	up
845	ncbi_25984780	0.601167	0.00151455	0.007584	A1Q1_01266	SMC_N domain-containing protein	up
846	ncbi_25988543	0.600223	3.55e-07	4.95e-06	A1Q1_05031	threonine synthase	up
847	MSTRG.6343	0.599336	0.000319258	0.00202714	FIG4	phosphatidylinositol-3,5-bisphosphate 5-phosphatase [Apiotrichum porosum]	up
848	ncbi_25990589	0.599154	1.22e-07	1.94e-06	A1Q1_07077	ornithine carbamoyltransferase	up
849	ncbi_25989513	0.599006	3.69e-05	0.000313046	A1Q1_06001	Phosphoribosylaminoimidazole carboxylase	up
850	ncbi_25990586	0.599001	0.00462174	0.0194521	A1Q1_07074	Nucleic acid-binding protein	up
851	ncbi_25991371	0.598195	0.000480579	0.00285249	A1Q1_07859	AB hydrolase-1 domain-containing protein	up
852	ncbi_25990053	0.597319	8.4e-05	0.000651566	A1Q1_06541	2-nitropropane dioxygenase	up
853	ncbi_25985544	0.59544	0.000643908	0.00366358	A1Q1_02030	transcription factor	up
854	ncbi_25989431	0.594836	2.62e-05	0.000232084	A1Q1_05919	proteasome subunit beta type 3	up
855	MSTRG.5962	0.594482	0.00659194	0.0260653	NUDT1	7,8-dihydro-8-oxoguanine triphosphatase-like [Thraustotheca clavata]	up
856	ncbi_25983730	0.594406	0.00497126	0.02074	A1Q1_00216	transport protein particle complex subunit	up
857	ncbi_25985434	0.593666	0.00593338	0.0240722	A1Q1_01920	UBC core domain-containing protein	up
858	ncbi_25990299	0.593334	4.14e-05	0.000347869	A1Q1_06787	methionyl-tRNA formyltransferase	up
859	ncbi_25986395	0.593289	3.97e-06	4.36e-05	A1Q1_02882	DUF1691 domain-containing protein	up
860	ncbi_25987883	0.592545	1.93e-06	2.29e-05	A1Q1_04370	Serine/threonine-protein phosphatase (EC 3.1.3.16)	up
861	MSTRG.7716	0.592079	0.00173964	0.008537	SPAC1705.02	YALI0E31280p [Yarrowia lipolytica CLIB122]	up
862	ncbi_25987544	0.590699	0.00464379	0.0195348	A1Q1_04031	Kinase	up
863	MSTRG.3068	0.589892	2.47e-05	0.000219509	--	-	up
864	ncbi_25991213	0.5894	0.00136009	0.00688284	A1Q1_07701	3,4 dihydroxy-2-butanone-4-phosphate synthase	up
865	MSTRG.2584	0.589319	0.000154955	0.00109264	--	major facilitator superfamily domain-containing protein [Naematelia encephala]	up
866	ncbi_25991141	0.589276	0.0101302	0.0365588	A1Q1_07629	Cupin_2 domain-containing protein	up
867	ncbi_25988783	0.589073	0.00727992	0.0283023	A1Q1_05271	Chloride channel, nucleotide-sensitive, 1A	up
868	ncbi_25983747	0.588444	0.00015488	0.00109264	A1Q1_00233	bud site selection-related protein	up
869	MSTRG.5084	0.588233	0.0048605	0.0203408	CNA01530	glutamate biosynthesis-related protein [Trichosporon asahii var. asahii CBS 8904] [Trichosporon asahii]	up
870	ncbi_25988020	0.587297	0.000144923	0.00103087	A1Q1_04507	DNA polymerase epsilon, catalytic subunit a	up
871	ncbi_25986510	0.586348	3.11e-08	5.46e-07	A1Q1_02997	endopeptidase	up
872	ncbi_25989766	0.585873	0.00560715	0.0229781	A1Q1_06254	cytoplasm protein	up
873	ncbi_25989490	0.585741	2.62e-06	3.01e-05	A1Q1_05978	DUF676 domain-containing protein	up
1595	ncbi_25986937	-0.58541	0.000754714	0.0041767	A1Q1_03424	galactinol synthase	down
1594	ncbi_25988011	-0.585869	2.14e-05	0.000193353	A1Q1_04498	glutamine synthetase	down
1593	ncbi_25986843	-0.586122	0.00347813	0.0154072	A1Q1_03330	Methyltransf_25 domain-containing protein	down
1592	ncbi_25990602	-0.588185	1.12e-05	0.000110593	A1Q1_07090	peroxisomal membrane protein	down
1591	ncbi_25986136	-0.589087	0.00770385	0.0295837	A1Q1_02623	Homeobox domain-containing protein	down
1590	ncbi_25987401	-0.58937	1.18e-06	1.49e-05	A1Q1_03888	phosphatase	down
1589	ncbi_25987815	-0.591254	3.19e-06	3.6e-05	A1Q1_04302	chitin synthase 4	down
1588	ncbi_25986247	-0.5922	0.000887467	0.00479351	A1Q1_02734	Ornithine decarboxylase antizyme	down
1587	ncbi_25984673	-0.593084	0.000132928	0.000959021	A1Q1_01159	Mediator of RNA polymerase II transcription subunit 13	down
1586	ncbi_25983627	-0.593296	0.000717724	0.00399642	A1Q1_00113	Similar to	down
1585	ncbi_25985567	-0.593457	0.00065956	0.00374474	A1Q1_02053	Fungal_trans domain-containing protein	down
1584	MSTRG.7885	-0.593531	0.00051366	0.00302228	ARO80	BQ2448_3736 [Microbotryum intermedium]	down
1583	ncbi_25984696	-0.595146	0.00414097	0.0177702	A1Q1_01182	sodium-hydrogen antiporter	down
1582	ncbi_25983694	-0.596064	6.04e-07	8.01e-06	A1Q1_00180	alpha-1,2-mannosyltransferase	down
1581	ncbi_25988124	-0.596897	2.64e-05	0.000232601	A1Q1_04611	1,3-beta-glucan synthase	down
1580	ncbi_25985497	-0.597129	0.00055573	0.00323225	A1Q1_01983	aspartate transaminase	down
1579	ncbi_25988213	-0.597303	3.49e-05	0.000298004	A1Q1_04701	transporter	down
1578	ncbi_25986543	-0.597319	2.05e-05	0.000186933	A1Q1_03030	Chitin synthase (EC 2.4.1.16)	down
1577	ncbi_25986501	-0.598353	4.16e-07	5.69e-06	A1Q1_02988	biotin-acetyl-CoA-carboxylase ligase	down
1576	ncbi_25991505	-0.59938	3.59e-07	5e-06	A1Q1_07993	guanosine-diphosphatase	down
1575	ncbi_25985299	-0.600668	1.64e-07	2.51e-06	A1Q1_01785	Ser-Thr-rich glycosyl-phosphatidyl-inositol-anchored membrane family-domain-containing protein	down
1574	ncbi_25988748	-0.600928	0.00280227	0.0128708	A1Q1_05236	cyclin-dependent protein kinase inhibitor	down
1573	ncbi_25991693	-0.602259	0.000201885	0.0013676	A1Q1_08181	protein HMG1	down
1572	ncbi_25988321	-0.602769	0.00722287	0.0281209	A1Q1_04809	BTB domain-containing protein	down
1571	ncbi_25984637	-0.603618	0.000364041	0.00227418	A1Q1_01123	F-box domain-containing protein	down
1570	ncbi_25987367	-0.604933	3.3e-05	0.000283916	A1Q1_03854	ABC transporter	down
1569	ncbi_25990045	-0.604997	0.00523122	0.0216352	A1Q1_06533	acyl-CoA dehydrogenase	down
1568	ncbi_25987177	-0.605056	4.29e-05	0.0003577	A1Q1_03664	Arrestin_C domain-containing protein	down
1567	ncbi_25984323	-0.605317	0.00606843	0.0244366	A1Q1_00809	solute carrier family 41 member 1	down
1566	ncbi_25983607	-0.606393	0.000337321	0.00212683	A1Q1_00093	RRM domain-containing protein	down
1565	ncbi_25986694	-0.60829	4.13e-05	0.000347583	A1Q1_03181	Protein kinase domain-containing protein	down
1564	ncbi_25985582	-0.608919	1.19e-10	3.08e-09	A1Q1_02068	heat shock protein	down
1563	ncbi_25986467	-0.610661	0.0064328	0.0255609	A1Q1_02954	Fungal_trans domain-containing protein	down
1562	ncbi_25986181	-0.610784	0.00122262	0.00630707	A1Q1_02668	Glyco_hydro_cc domain-containing protein	down
1561	ncbi_25991564	-0.614407	1.71e-05	0.000160486	A1Q1_08052	TPR_REGION domain-containing protein	down
1560	ncbi_25988449	-0.616534	0.000606063	0.0034751	A1Q1_04937	ATP-binding cassette (ABC) transporter	down
1559	ncbi_25987606	-0.616786	2.7e-06	3.1e-05	A1Q1_04093	Rab-GAP TBC domain-containing protein	down
1558	ncbi_25983871	-0.617051	0.00113444	0.00592217	A1Q1_00357	GIT domain-containing protein	down
1557	ncbi_25989025	-0.618425	8.03e-06	8.18e-05	A1Q1_05513	cellulase like glycosyl hydrolase	down
1556	ncbi_25986406	-0.618894	0.00211994	0.0101212	A1Q1_02893	sphingosine-1-phosphate phosphatase	down
1555	ncbi_25985120	-0.619346	0.00186179	0.00904331	A1Q1_01606	cell division cycle 2	down
1554	ncbi_25983859	-0.619356	0.01351	0.0460102	A1Q1_00345	TTK protein kinase	down
1553	ncbi_25990287	-0.620819	1.21e-06	1.52e-05	A1Q1_06775	Chitinase	down
1552	ncbi_25989944	-0.620903	0.0147982	0.0495638	A1Q1_06432	centromeric protein e (cenp-e protein)	down
1551	ncbi_25983684	-0.62093	0.00252623	0.0117629	A1Q1_00170	oligopeptide transporter	down
1550	ncbi_25988189	-0.621068	0.00101227	0.00537444	A1Q1_04677	Sodium/calcium exchanger protein	down
1549	MSTRG.2572	-0.621218	0.0053957	0.0222473	--	-	down
1548	ncbi_25986196	-0.621382	1.92e-05	0.000176946	A1Q1_02683	polysaccharide synthase	down
1547	ncbi_25986655	-0.622204	0.00937991	0.0343874	A1Q1_03142	Alginate_lyase domain-containing protein	down
1546	ncbi_25986161	-0.622968	0.00135106	0.00685858	A1Q1_02648	pyruvate dehydrogenase e1 component beta subunit, precursor	down
1545	ncbi_25991770	-0.624077	0.00092555	0.00497598	A1Q1_08258	F-BAR domain-containing protein	down
1544	ncbi_25987773	-0.624649	5.92e-06	6.23e-05	A1Q1_04260	LEUNIG protein	down
1543	ncbi_25987561	-0.626481	5.18e-05	0.000422863	A1Q1_04048	transferase	down
1542	ncbi_25984775	-0.627503	0.000270218	0.00174586	A1Q1_01261	Transmembrane protein	down
1541	ncbi_25984746	-0.63008	2.19e-06	2.57e-05	A1Q1_01232	membrane transport protein	down
1540	MSTRG.611	-0.630355	0.00110368	0.00579147	AAEL000265	UBC-like protein [Cutaneotrichosporon oleaginosum]	down
1539	ncbi_25984055	-0.630836	0.00759436	0.0292858	A1Q1_00541	protein-vacuolar targeting-related protein	down
1538	ncbi_25989626	-0.631358	5.85e-06	6.18e-05	A1Q1_06114	Related to vesicular transport-related protein	down
1537	ncbi_25984346	-0.631517	6.1e-05	0.000490919	A1Q1_00832	Coat protein	down
1536	ncbi_25988890	-0.631668	0.00313611	0.0141317	A1Q1_05378	Chromo domain-containing protein	down
1535	ncbi_25986462	-0.63244	0.000223511	0.00149167	A1Q1_02949	Aa_trans domain-containing protein	down
1534	ncbi_25986750	-0.633039	0.00642201	0.0255305	A1Q1_03237	DAO domain-containing protein	down
1533	ncbi_25984870	-0.633884	0.00157275	0.00783667	A1Q1_01356	Uncharacterized protein	down
1532	ncbi_25989456	-0.634935	0.000304308	0.00193981	A1Q1_05944	Six-hairpin glycosidase-like protein	down
1531	ncbi_25990834	-0.635854	7.63e-06	7.85e-05	A1Q1_07322	PH domain-containing protein	down
1530	ncbi_25989658	-0.638238	0.000106333	0.000795482	A1Q1_06146	Involucrin repeat protein	down
1529	ncbi_25990606	-0.639261	0.00012751	0.000927364	A1Q1_07094	peroxisomal hydratase-dehydrogenase-epimerase	down
1528	ncbi_25984458	-0.640986	6.04e-08	1.01e-06	A1Q1_00944	Post-SET domain-containing protein	down
1527	ncbi_25984583	-0.641702	7.69e-05	0.000601413	A1Q1_01069	Zn(2)-C6 fungal-type domain-containing protein	down
1526	ncbi_25986890	-0.64226	0.00179975	0.00878406	A1Q1_03377	Transmembrane protein	down
1525	ncbi_25983776	-0.643474	7.31e-08	1.2e-06	A1Q1_00262	Cysteine proteinase 1, mitochondrial (EC 3.4.22.40)	down
1524	ncbi_25990557	-0.6446	1.23e-06	1.54e-05	A1Q1_07045	HMG box domain-containing protein	down
1523	ncbi_25987333	-0.645539	0.00392245	0.0169673	A1Q1_03820	Unsaturated rhamnogalacturonyl hydrolase YteR	down
1522	ncbi_25987081	-0.64667	0.00312287	0.0140877	A1Q1_03568	endopeptidase	down
1521	ncbi_25990731	-0.64694	2.35e-05	0.000209601	A1Q1_07219	Aa_trans domain-containing protein	down
1520	ncbi_25990759	-0.647692	1.58e-07	2.44e-06	A1Q1_07247	membrane protein	down
1519	ncbi_25983548	-0.647721	0.0108444	0.0385695	A1Q1_00034	Similar to	down
1518	ncbi_25987234	-0.647776	0.00838096	0.0315826	A1Q1_03721	DUF1294 domain-containing protein	down
1517	ncbi_25986295	-0.649505	1.61e-10	4.1e-09	A1Q1_02782	phospholipase B	down
1516	ncbi_25986776	-0.649816	0.0126293	0.0435231	A1Q1_03263	Similar to	down
1515	ncbi_25985262	-0.652561	0.00117189	0.00609369	A1Q1_01748	g1/s-specific cyclin pcl1 (cyclin hcs26)	down
1514	ncbi_25986427	-0.652756	0.000749153	0.00414876	A1Q1_02914	ZT_dimer domain-containing protein	down
1513	ncbi_25990489	-0.654479	5.05e-07	6.81e-06	A1Q1_06977	glutamate synthase (NADH)	down
1512	ncbi_25988174	-0.656252	0.00855021	0.0321158	A1Q1_04662	Peptidase S28	down
1511	ncbi_25987946	-0.6563	1e-08	1.89e-07	A1Q1_04433	motor	down
1510	ncbi_25988515	-0.660156	0.0037216	0.0163428	A1Q1_05003	Proteophosphoglycan ppg4	down
1509	ncbi_25990169	-0.660567	0.00169973	0.00837422	A1Q1_06657	GATA-type domain-containing protein	down
1508	ncbi_25983986	-0.661853	0.000302726	0.00193125	A1Q1_00472	Cyclin N-terminal domain-containing protein	down
1507	ncbi_25987208	-0.662277	0.00267673	0.0123713	A1Q1_03695	calcineurin-like phosphoesterase	down
1506	ncbi_25984993	-0.662331	0.000169473	0.00117658	A1Q1_01479	Zn(2)-C6 fungal-type domain-containing protein	down
1505	ncbi_25988451	-0.662884	0.00111071	0.00582458	A1Q1_04939	FYVE-type domain-containing protein	down
1504	ncbi_25987848	-0.663809	0.000168835	0.00117416	A1Q1_04335	Ras GEF	down
1503	ncbi_25984207	-0.664733	8.37e-05	0.000649903	A1Q1_00693	Barwin domain-containing protein	down
1502	ncbi_25985714	-0.664908	2.78e-08	4.93e-07	A1Q1_02200	glucosidase	down
1501	ncbi_25987487	-0.665685	0.000201819	0.0013676	A1Q1_03974	GH10 domain-containing protein	down
1500	ncbi_25989886	-0.666665	9.9e-05	0.000746317	A1Q1_06374	peptidase	down
1499	ncbi_25989915	-0.666952	0.00891334	0.0331108	A1Q1_06403	C2H2-type domain-containing protein	down
1498	ncbi_25987931	-0.668084	2.11e-08	3.79e-07	A1Q1_04418	actin cytoskeleton organization and biogenesis-related protein	down
1497	ncbi_25986739	-0.668214	0.010918	0.0388144	A1Q1_03226	BTB domain-containing protein	down
1496	ncbi_25990262	-0.668827	2.81e-05	0.000247018	A1Q1_06750	Salicylaldehyde dehydrogenase	down
1495	ncbi_25987810	-0.668842	0.00703891	0.0275371	A1Q1_04297	Choriogenin Hminor	down
1494	ncbi_25991047	-0.671354	0.00389399	0.0168712	A1Q1_07535	Autophagy-related protein 2	down
1493	ncbi_25990181	-0.673369	0.000236358	0.00156267	A1Q1_06669	Zinc finger protein	down
1492	ncbi_25985306	-0.674126	5.62e-10	1.29e-08	A1Q1_01792	Rab-GAP TBC domain-containing protein	down
1491	ncbi_25985922	-0.674646	0.00322797	0.0144572	A1Q1_02408	Zn(2)-C6 fungal-type domain-containing protein	down
1490	ncbi_25987490	-0.675967	2.9e-05	0.00025297	A1Q1_03977	WW domain-containing protein	down
1489	ncbi_25991772	-0.67601	0.000250977	0.00163589	A1Q1_08260	N amino acid transport system protein	down
1488	ncbi_25984475	-0.676547	7.73e-08	1.26e-06	A1Q1_00961	response to drug-related protein	down
1487	MSTRG.5005	-0.67666	6.26e-07	8.27e-06	--	[Cryptococcus gattii WM276] [Cryptococcus gattii WM276]	down
1486	ncbi_25991098	-0.677251	0.00580315	0.0236267	A1Q1_07586	Chitin synthase export chaperone	down
1485	ncbi_25984941	-0.677649	9.35e-05	0.000709792	A1Q1_01427	UDP-glucuronic acid decarboxylase Uxs1p	down
1484	ncbi_25991757	-0.677677	0.000745131	0.00413214	A1Q1_08245	polysaccharide lyase family 14 protein	down
1483	ncbi_25986239	-0.678068	1.09e-06	1.38e-05	A1Q1_02726	Skin secretory protein xP2-like	down
1482	ncbi_25987154	-0.678494	0.000790462	0.00434486	A1Q1_03641	DUF4238 domain-containing protein	down
1481	ncbi_25985433	-0.681687	4.04e-05	0.000340349	A1Q1_01919	EamA domain-containing protein	down
1480	ncbi_25985645	-0.682263	4.21e-11	1.2e-09	A1Q1_02131	Uracil permease	down
1479	ncbi_25989113	-0.684034	0.0117613	0.0412155	A1Q1_05601	carboxylic acid transport protein	down
1478	ncbi_25986759	-0.684211	0.00279219	0.0128317	A1Q1_03246	NAD(P)/FAD-dependent oxidoreductase	down
1477	ncbi_25985370	-0.684432	0.000471726	0.0028123	A1Q1_01856	CrtC domain-containing protein	down
1476	ncbi_25988128	-0.684759	0.000158997	0.00111725	A1Q1_04616	RNA-binding domain-containing protein	down
1475	MSTRG.3639	-0.685372	0.00261245	0.0121018	XPR1	signal transduction-related protein [Trichosporon asahii var. asahii CBS 8904] [Trichosporon asahii]	down
1474	ncbi_25984060	-0.685398	0.0032987	0.0147196	A1Q1_00546	protein-vacuolar targeting-related protein	down
1473	ncbi_25985802	-0.685827	2.53e-06	2.93e-05	A1Q1_02288	Vezatin domain-containing protein	down
1472	ncbi_25988442	-0.686088	5.09e-05	0.000416766	A1Q1_04930	GPI anchored protein	down
1471	ncbi_25988658	-0.691365	6.1e-06	6.41e-05	A1Q1_05146	Zn(2)-C6 fungal-type domain-containing protein	down
1470	ncbi_25991240	-0.691668	0.000114787	0.000848542	A1Q1_07728	CCHC-type domain-containing protein	down
1469	ncbi_25984697	-0.691913	1.5e-10	3.83e-09	A1Q1_01183	Succinyl-CoA:3-ketoacid-coenzyme A transferase	down
1468	ncbi_25989344	-0.692048	8.25e-06	8.36e-05	A1Q1_05832	4-nitrophenylphosphatase	down
1467	ncbi_25990051	-0.692983	0.0034189	0.0151947	A1Q1_06539	Anhydro-N-acetylmuramic acid kinase	down
1466	ncbi_25987082	-0.698804	5.43e-05	0.000442409	A1Q1_03569	Aa_trans domain-containing protein	down
1465	ncbi_25984447	-0.699224	0.000596245	0.00342608	A1Q1_00933	VWFA domain-containing protein	down
1464	MSTRG.7927	-0.700489	0.00334344	0.0149084	At4g27745	yippee zinc-binding/DNA-binding /Mis18, centromere assembly-domain-containing protein [Naematelia encephala]	down
1463	ncbi_25984054	-0.700825	1.41e-05	0.000135232	A1Q1_00540	SAG family member	down
1462	ncbi_25989478	-0.70311	0.000400531	0.00246776	A1Q1_05966	Uncharacterized protein	down
1461	ncbi_25985327	-0.703129	4.61e-06	4.99e-05	A1Q1_01813	Protein-tyrosine-phosphatase (EC 3.1.3.48)	down
1460	ncbi_25988770	-0.703403	2.68e-05	0.000235839	A1Q1_05258	Protein kinase domain-containing protein	down
1459	ncbi_25987518	-0.70411	5.21e-05	0.000424737	A1Q1_04005	Mitochondrial pyruvate carrier	down
1458	ncbi_25986930	-0.704495	1.56e-05	0.00014842	A1Q1_03417	Zn(2)-C6 fungal-type domain-containing protein	down
1457	ncbi_25991284	-0.704927	1e-05	9.99e-05	A1Q1_07772	Protein-tyrosine-phosphatase	down
1456	ncbi_25990426	-0.706861	0.000160683	0.00112617	A1Q1_06914	Dual-specificity kinase	down
1455	ncbi_25984753	-0.707799	5.15e-05	0.000420892	A1Q1_01239	delta-12 fatty acid desaturase	down
1454	ncbi_25985121	-0.70872	5.77e-05	0.000466515	A1Q1_01607	nucleus protein	down
1453	ncbi_25984604	-0.710846	0.000284428	0.00182457	A1Q1_01090	F-box domain-containing protein	down
1452	ncbi_25986367	-0.711585	0.0028764	0.0131516	A1Q1_02854	Proteophosphoglycan ppg4	down
1451	ncbi_25987284	-0.711772	7.63e-06	7.85e-05	A1Q1_03771	RCC1/BLIP-II	down
1450	ncbi_25988775	-0.711784	1.35e-05	0.000129833	A1Q1_05263	HPP family protein	down
1449	ncbi_25984057	-0.712275	0.000679542	0.00381542	A1Q1_00543	acyl-coenzyme A oxidase	down
1448	ncbi_25988716	-0.713002	9.91e-11	2.59e-09	A1Q1_05204	CAP64-like protein	down
1447	ncbi_25991112	-0.713055	2.75e-08	4.89e-07	A1Q1_07600	Aa_trans domain-containing protein	down
1446	ncbi_25985724	-0.713871	5.79e-05	0.000467382	A1Q1_02210	CAP10 domain-containing protein	down
1445	ncbi_25984419	-0.715265	1.28e-06	1.59e-05	A1Q1_00905	glycoprotein	down
1444	ncbi_25991217	-0.716018	0.0002392	0.00157561	A1Q1_07705	Alpha-1,6-mannosyl-glycoprotein 6-beta-N-acetylglucosaminyltransferase (EC 2.4.1.155)	down
1443	ncbi_25984165	-0.716545	1.44e-15	7.06e-14	A1Q1_00651	C-4 methyl sterol oxidase	down
1442	ncbi_25988303	-0.716665	0.000126805	0.000924727	A1Q1_04791	Proteophosphoglycan ppg4	down
1441	ncbi_25986465	-0.718972	0.00254931	0.0118364	A1Q1_02952	Calpain catalytic domain-containing protein	down
1440	ncbi_25986486	-0.720111	1.75e-06	2.1e-05	A1Q1_02973	PLD phosphodiesterase domain-containing protein	down
1439	ncbi_25987010	-0.7221	0.00278163	0.0127977	A1Q1_03497	Protein kinase domain-containing protein	down
1438	ncbi_25987376	-0.725203	0.000782716	0.00431399	A1Q1_03863	BTB domain-containing protein	down
1437	ncbi_25986775	-0.726604	0.00870373	0.0325867	A1Q1_03262	Histone chaperone RTT106	down
1436	ncbi_25986387	-0.726832	1.37e-05	0.000131421	A1Q1_02874	MHYT domain-containing protein	down
1435	ncbi_25988642	-0.72687	2.44e-07	3.53e-06	A1Q1_05130	TPT domain-containing protein	down
1434	MSTRG.5673	-0.729065	0.00616654	0.0247578	--	-	down
1433	ncbi_25984192	-0.729613	2.06e-12	6.94e-11	A1Q1_00678	glyoxal oxidase precursor	down
1432	ncbi_25984159	-0.729922	0.000107725	0.000805155	A1Q1_00645	F-box domain-containing protein	down
1431	ncbi_25989057	-0.729993	5.71e-08	9.57e-07	A1Q1_05545	MHYT domain-containing protein	down
1430	ncbi_25987385	-0.731065	1.47e-05	0.000141037	A1Q1_03872	P-loop containing nucleoside triphosphate hydrolase protein	down
1429	ncbi_25986464	-0.731658	0.00158719	0.00788438	A1Q1_02951	two-component-like hybrid sensor histidine kinase 2	down
1428	ncbi_25984835	-0.734007	0.00131407	0.00670018	A1Q1_01321	MFS sugar transporter-like protein	down
1427	ncbi_25985785	-0.73497	0.00143386	0.00723358	A1Q1_02271	hexose transport-related protein	down
1426	ncbi_25987838	-0.735022	9.98e-05	0.000751404	A1Q1_04325	GMC_OxRdtase_N domain-containing protein	down
1425	ncbi_25989056	-0.735107	3.26e-06	3.67e-05	A1Q1_05544	protein tyrosine/threonine phosphatase	down
1424	ncbi_25987972	-0.735134	1.04e-05	0.00010271	A1Q1_04459	ER-associated protein catabolism-related protein	down
1423	ncbi_25985513	-0.735402	2.45e-09	5.05e-08	A1Q1_01999	Copper-fist domain-containing protein	down
1422	ncbi_25985815	-0.735557	2.4e-05	0.000214211	A1Q1_02301	acyl-CoA oxidase	down
1421	ncbi_25984206	-0.736599	2.32e-07	3.36e-06	A1Q1_00692	MFS general substrate transporter	down
1420	ncbi_25986466	-0.736643	0.000708375	0.00395538	A1Q1_02953	VOC domain-containing protein	down
1419	ncbi_25984845	-0.73713	0.00879649	0.0328278	A1Q1_01331	BTB domain-containing protein	down
1418	ncbi_25988374	-0.740202	6.87e-06	7.13e-05	A1Q1_04862	5-methyltetrahydropteroyltriglutamate-homocysteine S-methyltransferase	down
1417	ncbi_25988908	-0.742375	0.00621342	0.024909	A1Q1_05396	pheromone transporter	down
1416	ncbi_25990844	-0.742385	0.00378451	0.0165116	A1Q1_07332	putative ribosylglycohydrolase	down
1415	ncbi_25985341	-0.742832	4.39e-06	4.78e-05	A1Q1_01827	ULP_PROTEASE domain-containing protein	down
1414	MSTRG.3638	-0.744086	0.0127543	0.0438649	XPR1	signal transduction-related protein [Trichosporon asahii var. asahii CBS 8904] [Trichosporon asahii]	down
1413	ncbi_25991481	-0.744434	0.00191844	0.00926846	A1Q1_07969	DUF1421 multi-domain protein	down
1412	ncbi_25990268	-0.748153	0.00487007	0.0203655	A1Q1_06756	INTRADIOL_DIOXYGENAS domain-containing protein	down
1411	ncbi_25984330	-0.75278	1.48e-08	2.71e-07	A1Q1_00816	Dipeptidyl-peptidase V	down
1410	ncbi_25984930	-0.752823	0.000131201	0.00094825	A1Q1_01416	ABC transporter	down
1409	ncbi_25991168	-0.753251	0.0036521	0.0160899	A1Q1_07656	Uncharacterized protein	down
1408	ncbi_25990894	-0.75365	0.00127708	0.00654454	A1Q1_07382	Pkinase_fungal domain-containing protein	down
1407	ncbi_25988240	-0.754692	0.00190509	0.00922598	A1Q1_04728	Pyr_redox_2 domain-containing protein	down
1406	ncbi_25986184	-0.756427	1.14e-05	0.000112054	A1Q1_02671	UDP-glucose dehydrogenase	down
1405	ncbi_25990103	-0.757485	2.24e-05	0.00020132	A1Q1_06591	Fibronectin type-III domain-containing protein	down
1404	ncbi_25988857	-0.757775	1.72e-07	2.61e-06	A1Q1_05345	Uncharacterized protein	down
1403	ncbi_25987289	-0.758941	2.87e-05	0.000250999	A1Q1_03776	alpha-mannosidase	down
1402	ncbi_25984210	-0.759334	4.95e-05	0.000406504	A1Q1_00696	Zn(2)-C6 fungal-type domain-containing protein	down
1401	ncbi_25985796	-0.761093	2.15e-05	0.000194176	A1Q1_02282	F-box domain-containing protein	down
1400	MSTRG.594	-0.761127	0.000401154	0.00246972	SPCC1739.06c	uroporphyrinogen-III C-methyltransferase [Cryptococcus neoformans var. grubii H99] [Cryptococcus neoformans]	down
1399	ncbi_25991321	-0.762153	7.34e-06	7.6e-05	A1Q1_07809	transaminase	down
1398	ncbi_25986143	-0.762452	1.65e-07	2.53e-06	A1Q1_02630	PHD-type domain-containing protein	down
1397	ncbi_25988107	-0.764778	0.00125486	0.00644291	A1Q1_04594	phosphoketolase	down
1396	ncbi_25991184	-0.765421	0.00021132	0.00142202	A1Q1_07672	A_deaminase domain-containing protein	down
1395	ncbi_25987328	-0.765802	0.000237322	0.00156579	A1Q1_03815	Alpha-1,6-mannosyl-glycoprotein 6-beta-N-acetylglucosaminyltransferase (EC 2.4.1.155)	down
1394	ncbi_25987285	-0.765858	0.0045362	0.0191618	A1Q1_03772	JmjC domain-containing protein	down
1393	ncbi_25991499	-0.765998	1.54e-05	0.000146615	A1Q1_07987	RNA binding protein Pumilio	down
1392	ncbi_25986914	-0.76653	8.02e-05	0.000623748	A1Q1_03401	Protein kinase domain-containing protein	down
1391	ncbi_25989694	-0.768497	0.00419598	0.0179492	A1Q1_06182	Vacuolar calcium ion transporter	down
1390	ncbi_25989309	-0.768682	3.67e-05	0.000311679	A1Q1_05797	CAP10 domain-containing protein	down
1389	ncbi_25991037	-0.769561	2.14e-05	0.000193353	A1Q1_07525	HNH endonuclease	down
1388	ncbi_25987386	-0.770986	0.0087662	0.0327582	A1Q1_03873	cAMP-dependent protein kinase	down
1387	ncbi_25986155	-0.771895	3.42e-11	9.97e-10	A1Q1_02642	suppressor protein SPT23	down
1386	ncbi_25991721	-0.774196	0.00788254	0.030068	A1Q1_08209	Epimerase domain-containing protein	down
1385	ncbi_25986671	-0.776535	1.79e-06	2.14e-05	A1Q1_03158	MBOAT_2 domain-containing protein	down
1384	ncbi_25990352	-0.778877	1.33e-05	0.000128434	A1Q1_06840	Ado1p	down
1383	ncbi_25990195	-0.780668	0.00144688	0.00728567	A1Q1_06683	putative zinc-binding alcohol dehydrogenase	down
1382	ncbi_25984083	-0.782663	0.00876528	0.0327582	A1Q1_00569	Uncharacterized protein	down
1381	ncbi_25984750	-0.785929	2.98e-05	0.000259017	A1Q1_01236	ANK_REP_REGION domain-containing protein	down
1380	ncbi_25988085	-0.78675	0.00310709	0.0140556	A1Q1_04572	Mih1p	down
1379	ncbi_25987523	-0.787172	2.96e-07	4.23e-06	A1Q1_04010	vacuolar membrane protein	down
1378	ncbi_25989800	-0.788889	1.82e-15	8.65e-14	A1Q1_06288	inositol-3-phosphate synthase	down
1377	ncbi_25987050	-0.790003	7.31e-06	7.58e-05	A1Q1_03537	Midasin	down
1376	MSTRG.4726	-0.791924	5.46e-11	1.51e-09	--	-	down
1375	ncbi_25986587	-0.793801	5.27e-09	1.04e-07	A1Q1_03074	Zn(2)-C6 fungal-type domain-containing protein	down
1374	ncbi_25984009	-0.797462	3.2e-09	6.46e-08	A1Q1_00495	Heparinase II/III family protein	down
1373	ncbi_25989752	-0.798045	1.4e-06	1.73e-05	A1Q1_06240	STE/STE11/cdc15 protein kinase	down
1372	ncbi_25984344	-0.798872	3.67e-15	1.68e-13	A1Q1_00830	L-malate dehydrogenase	down
1371	ncbi_25985091	-0.800092	0.00314818	0.0141719	A1Q1_01577	Hva1_TUDOR domain-containing protein	down
1370	ncbi_25991418	-0.801578	9.53e-10	2.09e-08	A1Q1_07906	carnitine acetyltransferase	down
1369	ncbi_25990359	-0.80177	8.74e-11	2.31e-09	A1Q1_06847	carnitine/acyl carnitine carrier	down
1368	ncbi_25985862	-0.80193	5.12e-06	5.47e-05	A1Q1_02348	N-acetylglucosaminylphosphatidylinositol deacetylase	down
1367	ncbi_25983770	-0.80284	6.19e-05	0.00049741	A1Q1_00256	Rab-GAP TBC domain-containing protein	down
1366	ncbi_25987060	-0.803781	6.65e-08	1.1e-06	A1Q1_03547	Protein-tyrosine-phosphatase	down
1365	ncbi_25987044	-0.80663	1.34e-07	2.1e-06	A1Q1_03531	Protein pal1	down
1364	ncbi_25987884	-0.80948	0.00859783	0.0322498	A1Q1_04371	S-adenosyl-L-methionine-dependent methyltransferase	down
1363	MSTRG.5928	-0.809964	1.24e-05	0.000120947	--	-	down
1362	ncbi_25984402	-0.810833	2.96e-07	4.23e-06	A1Q1_00888	DH domain-containing protein	down
1361	ncbi_25991788	-0.810839	0.00065507	0.00372186	A1Q1_08276	MFS domain-containing protein	down
1360	ncbi_25985062	-0.812489	1.62e-05	0.000152787	A1Q1_01548	Peptidase A1 domain-containing protein	down
1359	ncbi_25985429	-0.813226	5.96e-10	1.36e-08	A1Q1_01915	alpha-1,3-glucanase	down
1358	ncbi_25988228	-0.813461	2e-05	0.00018281	A1Q1_04716	Nudix hydrolase domain-containing protein	down
1357	ncbi_25990789	-0.814462	7.63e-06	7.85e-05	A1Q1_07277	MIF4G domain-containing protein	down
1356	ncbi_25989416	-0.815014	8.32e-09	1.59e-07	A1Q1_05904	endopeptidase	down
1355	ncbi_25986008	-0.816612	1.39e-06	1.71e-05	A1Q1_02494	Hemolysin-III related-domain-containing protein	down
1354	ncbi_25987087	-0.817339	1.2e-06	1.51e-05	A1Q1_03574	MFS domain-containing protein	down
1353	ncbi_25987533	-0.81898	5.78e-09	1.14e-07	A1Q1_04020	O-acetylhomoserine	down
1352	ncbi_25990556	-0.821821	0.00242578	0.0113671	A1Q1_07044	Uncharacterized protein	down
1351	ncbi_25986032	-0.823513	1.4e-06	1.72e-05	A1Q1_02518	Reverse transcriptase domain-containing protein	down
1350	ncbi_25989167	-0.829028	7.86e-15	3.46e-13	A1Q1_05655	Calcium-transporting ATPase (EC 7.2.2.10)	down
1349	ncbi_25987053	-0.82903	3.76e-07	5.21e-06	A1Q1_03540	multidrug resistance protein fnx1	down
1348	ncbi_25989201	-0.82913	7.82e-05	0.000608929	A1Q1_05689	cell wall integrity protein scw1	down
1347	ncbi_25983922	-0.831108	0.000126772	0.000924727	A1Q1_00408	SET domain-containing protein	down
1346	ncbi_25983734	-0.831435	0.00455939	0.0192397	A1Q1_00220	Protein kinase domain-containing protein	down
1345	ncbi_25984829	-0.834909	2.37e-06	2.76e-05	A1Q1_01315	HECT domain-containing protein	down
1344	ncbi_25988705	-0.835042	5.87e-11	1.61e-09	A1Q1_05193	fructose-bisphosphatase	down
1343	ncbi_25987966	-0.835983	0.000440086	0.00267485	A1Q1_04453	glycogen phosphorylase	down
1342	ncbi_25985033	-0.836872	0.0104638	0.037482	A1Q1_01519	Galactose oxidase	down
1341	ncbi_25990695	-0.839758	2.67e-06	3.07e-05	A1Q1_07183	C2H2-type domain-containing protein	down
1340	ncbi_25984304	-0.839904	1.27e-06	1.58e-05	A1Q1_00790	UDP-galactose transporter	down
1339	ncbi_25987495	-0.846258	8.74e-05	0.000672148	A1Q1_03982	phosphoprotein phosphatase	down
1338	ncbi_25988682	-0.846726	0.000428271	0.00261657	A1Q1_05170	Glyco_hydro_57 domain-containing protein	down
1337	ncbi_25987867	-0.847814	0.000415397	0.00254966	A1Q1_04354	CHAT domain-containing protein	down
1336	ncbi_25987497	-0.84888	3.29e-06	3.69e-05	A1Q1_03984	DH domain-containing protein	down
1335	ncbi_25989949	-0.852932	1.27e-06	1.59e-05	A1Q1_06437	GAR domain-containing protein	down
1334	ncbi_25987182	-0.85835	7.73e-05	0.000604285	A1Q1_03669	Long-chain-alcohol oxidase (EC 1.1.3.20)	down
1333	ncbi_25988566	-0.862124	0.00604901	0.0243826	A1Q1_05054	Polynucleotide adenylyltransferase	down
1332	ncbi_25984232	-0.862198	2.92e-05	0.000254851	A1Q1_00718	Protein-L-isoaspartate O-methyltransferase	down
1331	ncbi_25987374	-0.864028	0.000559155	0.00324984	A1Q1_03861	Rab-GAP TBC domain-containing protein	down
1330	ncbi_25985717	-0.866023	2.91e-07	4.16e-06	A1Q1_02203	F-box domain-containing protein	down
1329	ncbi_25991665	-0.866385	0.000992934	0.0052926	A1Q1_08153	2OG-FeII_Oxy_2 domain-containing protein	down
1328	ncbi_25985155	-0.86692	1.93e-05	0.000177879	A1Q1_01641	L-serine ammonia-lyase	down
1327	ncbi_25988903	-0.867064	0.00117256	0.00609369	A1Q1_05391	Nickel/cobalt efflux system	down
1326	ncbi_25987271	-0.868577	3.47e-06	3.87e-05	A1Q1_03758	COesterase domain-containing protein	down
1325	ncbi_25985123	-0.870485	0.000269679	0.00174377	A1Q1_01609	Na+/H+ exchanger AnNHA1	down
1324	ncbi_25988078	-0.873362	2.31e-09	4.78e-08	A1Q1_04565	Phytanoyl-CoA dioxygenase family protein	down
1323	ncbi_25986113	-0.873559	0.00761221	0.0293407	A1Q1_02600	Arrestin_N domain-containing protein	down
1322	ncbi_25989207	-0.876417	5.81e-06	6.15e-05	A1Q1_05695	Glutaredoxin domain-containing protein	down
1321	ncbi_25991674	-0.879674	1.34e-05	0.000129318	A1Q1_08162	Protein kinase domain-containing protein	down
1320	ncbi_25988923	-0.880171	0.00375781	0.0164394	A1Q1_05411	RES domain-containing protein	down
1319	ncbi_25986958	-0.881893	1.86e-07	2.8e-06	A1Q1_03445	Flavodoxin-like domain-containing protein	down
1318	ncbi_25989180	-0.882244	2.6e-06	3e-05	A1Q1_05668	Macrofage activating glycoprotein	down
1317	ncbi_25989121	-0.883852	2.89e-06	3.29e-05	A1Q1_05609	C2H2-type domain-containing protein	down
1316	ncbi_25985145	-0.88564	1.79e-10	4.45e-09	A1Q1_01631	Succinate-fumarate transporter	down
1315	ncbi_25990898	-0.885694	0.00372912	0.0163441	A1Q1_07386	AMP-binding enzyme	down
1314	ncbi_25985884	-0.886916	4.21e-06	4.6e-05	A1Q1_02370	Fork-head domain-containing protein	down
1313	MSTRG.3992	-0.887043	1.84e-06	2.19e-05	--	ferric reductase NAD binding domain-domain-containing protein [Naematelia encephala]	down
1312	ncbi_25991468	-0.888448	0.000587846	0.00338743	A1Q1_07956	Beta-lactamase domain-containing protein	down
1311	ncbi_25983633	-0.891725	0.00189075	0.00917299	A1Q1_00119	MFS domain-containing protein	down
1310	ncbi_25991198	-0.892012	2.93e-09	5.93e-08	A1Q1_07686	branched-chain alpha-keto acid dehydrogenase E1-alpha subunit	down
1309	ncbi_25986731	-0.894053	2.35e-06	2.74e-05	A1Q1_03218	thioredoxin peroxidase	down
1308	ncbi_25991662	-0.895912	4.64e-11	1.3e-09	A1Q1_08150	Extracellular elastinolytic metalloproteinase precursor	down
1307	ncbi_25984171	-0.895957	0.00198519	0.00955109	A1Q1_00657	Protein kinase domain-containing protein	down
1306	ncbi_25987657	-0.898983	0.00253418	0.0117864	A1Q1_04144	diphenol oxidase	down
1305	ncbi_25983549	-0.902582	0.0109426	0.0388677	A1Q1_00035	4-hydroxybenzoate 3-monooxygenase	down
1304	ncbi_25985515	-0.904929	1.34e-07	2.1e-06	A1Q1_02001	Mitochondrial carrier domain-containing protein	down
1303	ncbi_25986285	-0.907315	0.0120477	0.041947	A1Q1_02772	Peptidase A1 domain-containing protein	down
1302	ncbi_25983822	-0.909315	0.0055045	0.0226153	A1Q1_00308	DH domain-containing protein	down
1301	ncbi_25985737	-0.911239	4.63e-07	6.28e-06	A1Q1_02223	Protein phosphatase 2C domain-containing protein	down
1300	ncbi_25985631	-0.911542	9.7e-08	1.56e-06	A1Q1_02117	intradiol ring-cleavage dioxygenase	down
1299	ncbi_25989695	-0.915384	4.43e-06	4.81e-05	A1Q1_06183	YccF domain-containing protein	down
1298	ncbi_25987997	-0.918157	0.00133874	0.00680884	A1Q1_04484	HalOD1 domain-containing protein	down
1297	ncbi_25988667	-0.920114	3.75e-05	0.000318197	A1Q1_05155	DUF1308 domain-containing protein	down
1296	ncbi_25990685	-0.922355	1.89e-10	4.67e-09	A1Q1_07173	N-acetyltransferase domain-containing protein	down
1295	ncbi_25985302	-0.923616	0.00277299	0.0127652	A1Q1_01788	BTB domain-containing protein	down
1294	ncbi_25986428	-0.925427	9.06e-05	0.00069212	A1Q1_02915	Cation_ATPase_N domain-containing protein	down
1293	ncbi_25989001	-0.925964	0.00598691	0.0242015	A1Q1_05489	AMP binding protein	down
1292	ncbi_25988680	-0.926053	0.00239262	0.0112507	A1Q1_05168	transporter	down
1291	ncbi_25983661	-0.9303	2.05e-11	6.15e-10	A1Q1_00147	Glucan endo-1,3-beta-glucosidase btgC	down
1290	ncbi_25990713	-0.931096	1.72e-06	2.08e-05	A1Q1_07201	Uncharacterized protein	down
1289	ncbi_25990074	-0.931318	0.000737932	0.00409783	A1Q1_06562	two-component sensor molecule	down
1288	ncbi_25985798	-0.931403	2.1e-07	3.09e-06	A1Q1_02284	FHA domain-containing protein	down
1287	ncbi_25988815	-0.934154	7.11e-07	9.3e-06	A1Q1_05303	Uncharacterized protein	down
1286	MSTRG.4648	-0.936083	0.000396462	0.00244641	--	-	down
1285	ncbi_25989802	-0.937142	0.00109524	0.00575463	A1Q1_06290	Uncharacterized protein	down
1284	ncbi_25986709	-0.940218	0.00059072	0.00339916	A1Q1_03196	88 kDa immunoreactive mannoprotein MP88	down
1283	ncbi_25988031	-0.94214	1.09e-15	5.44e-14	A1Q1_04518	Chitinase	down
1282	ncbi_25991794	-0.947784	1.02e-08	1.92e-07	A1Q1_08282	MFS domain-containing protein	down
1281	ncbi_25987543	-0.948271	0.0111966	0.0395657	A1Q1_04030	beta-1,3-1,4-glucanase	down
1280	ncbi_25991254	-0.956154	0.0144265	0.0486001	A1Q1_07742	AT-hook motif nuclear-localized protein	down
1279	ncbi_25987522	-0.956319	0.000662745	0.00375494	A1Q1_04009	Cellulase domain-containing protein	down
1278	ncbi_25990294	-0.95849	0.000245236	0.00160883	A1Q1_06782	SilE	down
1277	ncbi_25987133	-0.958785	4.68e-10	1.09e-08	A1Q1_03620	isovaleryl-CoA dehydrogenase 2, precursor	down
1276	ncbi_25988032	-0.959367	0.00451398	0.0191078	A1Q1_04519	OPT oligopeptide transporter	down
1275	ncbi_25984631	-0.959769	7.02e-09	1.36e-07	A1Q1_01117	Rab family GTP-binding protein	down
1274	ncbi_25986134	-0.959793	3.42e-13	1.26e-11	A1Q1_02621	zf-C3H1 domain-containing protein	down
1273	MSTRG.5097	-0.960253	1.11e-05	0.00010971	--	-	down
1272	MSTRG.1367	-0.963194	5.74e-06	6.08e-05	--	BQ2448_5363 [Microbotryum intermedium]	down
1271	ncbi_25983707	-0.963623	2.66e-05	0.000234862	A1Q1_00193	serine/threonine-protein kinase	down
1270	ncbi_25989964	-0.966473	6.47e-05	0.000517867	A1Q1_06452	exo-beta-1,3-glucanase	down
1269	ncbi_25986677	-0.967121	0.000224226	0.00149521	A1Q1_03164	nicotinamide mononucleotide permease	down
1268	ncbi_25988153	-0.968154	1.21e-05	0.000118388	A1Q1_04641	Membrane transporter protein	down
1267	ncbi_25985107	-0.969445	1.05e-08	1.96e-07	A1Q1_01593	SEC7 domain-containing protein	down
1266	MSTRG.2167	-0.969498	8.57e-15	3.71e-13	LIPE	alpha/beta-hydrolase [Cutaneotrichosporon oleaginosum]	down
1265	ncbi_25991733	-0.969516	0.00563376	0.0230529	A1Q1_08221	Uncharacterized protein	down
1264	ncbi_25989036	-0.970481	5.75e-08	9.63e-07	A1Q1_05524	acetyl/propionyl CoA carboxylase, beta subunit	down
1263	ncbi_25990088	-0.970543	0.000320154	0.00203124	A1Q1_06576	oxidoreductase	down
1262	ncbi_25988701	-0.973059	0.00762828	0.0293886	A1Q1_05189	Cytochrome b5 heme-binding domain-containing protein	down
1261	ncbi_25983969	-0.973968	0.000219248	0.00146806	A1Q1_00455	APC amino acid permease	down
1260	ncbi_25990733	-0.975306	4.54e-08	7.77e-07	A1Q1_07221	PDZ domain-containing protein	down
1259	MSTRG.760	-0.977122	1.52e-05	0.000145018	--	-	down
1258	ncbi_25985760	-0.980991	2.14e-08	3.83e-07	A1Q1_02246	glyoxal oxidase precursor	down
1257	ncbi_25989194	-0.981106	3.15e-22	2.97e-20	A1Q1_05682	malate synthase	down
1256	ncbi_25986056	-0.982627	0.0118811	0.0415761	A1Q1_02542	DUF895 domain membrane protein	down
1255	ncbi_25983974	-0.983303	5.18e-10	1.19e-08	A1Q1_00460	Zn(2)-C6 fungal-type domain-containing protein	down
1254	ncbi_25988196	-0.986979	0.00125169	0.00643422	A1Q1_04684	Scaffold protein Tuba	down
1253	ncbi_25983648	-0.987571	3.62e-06	4.02e-05	A1Q1_00134	SnoaL-like domain-containing protein	down
1252	ncbi_25987486	-0.990555	0.000230456	0.00153171	A1Q1_03973	long-chain-fatty-acid--CoA ligase	down
1251	ncbi_25990196	-0.991767	8.64e-09	1.65e-07	A1Q1_06684	cytochrome P450	down
1250	ncbi_25990593	-0.993425	1.89e-15	8.93e-14	A1Q1_07081	amino-acid N-acetyltransferase	down
1249	MSTRG.654	-0.993658	0.00118925	0.00616066	--	expressed protein [Cryptococcus neoformans var. neoformans JEC21] [Cryptococcus neoformans]	down
1248	ncbi_25991101	-0.994156	5.49e-06	5.82e-05	A1Q1_07589	HSF_DOMAIN domain-containing protein	down
1247	ncbi_25985924	-0.994317	0.00773271	0.02965	A1Q1_02410	DUF676 domain-containing protein	down
1246	ncbi_25984420	-0.994686	3.38e-08	5.91e-07	A1Q1_00906	TTK protein kinase	down
1245	ncbi_25985396	-0.99569	3.07e-06	3.48e-05	A1Q1_01882	WSC domain-containing protein	down
1244	MSTRG.4419	-0.995717	1.24e-07	1.96e-06	--	-	down
1243	ncbi_25991507	-0.995819	7.88e-06	8.06e-05	A1Q1_07995	proline racemase	down
1242	ncbi_25984900	-0.996563	6.82e-08	1.13e-06	A1Q1_01386	FAA_hydrolase domain-containing protein	down
1241	ncbi_25988891	-0.9968	5.02e-17	2.95e-15	A1Q1_05379	Six-hairpin glycosidase-like protein	down
1240	ncbi_25989316	-0.997587	3.25e-07	4.58e-06	A1Q1_05804	ammonium transporter MEP1	down
1239	ncbi_25988336	-1.00155	7.6e-08	1.24e-06	A1Q1_04824	1,3-beta-glucanosyltransferase (EC 2.4.1.-)	down
1238	ncbi_25990506	-1.00158	4.3e-11	1.22e-09	A1Q1_06994	Gamma-tubulin complex component	down
1237	ncbi_25987506	-1.00394	7.01e-11	1.89e-09	A1Q1_03993	DAO domain-containing protein	down
1236	ncbi_25991372	-1.00409	0.000210965	0.00142081	A1Q1_07860	Metacaspase-1	down
1235	ncbi_25990319	-1.00453	9.96e-17	5.64e-15	A1Q1_06807	Annexin	down
1234	MSTRG.8482	-1.00699	6.34e-08	1.06e-06	--	-	down
1233	ncbi_25984643	-1.00723	0.00155668	0.00777571	A1Q1_01129	F-box domain-containing protein	down
1232	ncbi_25988300	-1.00729	0.00445569	0.0189104	A1Q1_04788	F-box domain-containing protein	down
1231	ncbi_25990197	-1.01071	8.42e-05	0.000652448	A1Q1_06685	Glycosyltransferase family 2 protein	down
1230	ncbi_25983712	-1.01618	4.67e-08	7.97e-07	A1Q1_00198	Cyclin	down
1229	ncbi_25983966	-1.0191	4.1e-07	5.63e-06	A1Q1_00452	DH domain-containing protein	down
1228	MSTRG.6153	-1.02324	0.000248198	0.00162169	--	-	down
1227	ncbi_25984061	-1.02514	1.43e-11	4.42e-10	A1Q1_00547	MFS domain-containing protein	down
1226	MSTRG.2883	-1.02939	0.0104692	0.037482	--	zinc c2h2 finger domain containing protein [Ophiostoma piceae UAMH 11346]	down
1225	ncbi_25989405	-1.03268	0.000221051	0.0014789	A1Q1_05893	glyceraldehyde 3-phosphate dehydrogenase	down
1224	ncbi_25984798	-1.03422	3.03e-06	3.44e-05	A1Q1_01284	IgA peptidase M64-domain-containing protein	down
1223	ncbi_25988865	-1.03797	9.75e-05	0.000737417	A1Q1_05353	diacylglycerol O-acyltransferase	down
1222	ncbi_25990254	-1.03813	2.36e-11	7.02e-10	A1Q1_06742	Zn(2)-C6 fungal-type domain-containing protein	down
1221	ncbi_25990235	-1.04075	0.00377524	0.0164801	A1Q1_06723	CBS domain-containing protein	down
1220	ncbi_25985215	-1.04472	0.0056407	0.023058	A1Q1_01701	MFS domain-containing protein	down
1219	ncbi_25990627	-1.04575	0.00906912	0.0335823	A1Q1_07115	Autophagy-related protein 1	down
1218	ncbi_25987245	-1.04977	0.00014199	0.00101268	A1Q1_03732	AMP binding protein	down
1217	ncbi_25989322	-1.05382	2.99e-11	8.74e-10	A1Q1_05810	Aa_trans domain-containing protein	down
1216	ncbi_25984881	-1.0551	4.78e-06	5.17e-05	A1Q1_01367	secreted protein	down
1215	ncbi_25986156	-1.05848	1.88e-05	0.000174538	A1Q1_02643	MARVEL domain-containing protein	down
1214	ncbi_25986062	-1.05856	0.000111772	0.000830046	A1Q1_02548	HEAT repeat domain-containing protein	down
1213	ncbi_25991751	-1.06236	1.91e-08	3.44e-07	A1Q1_08239	LIM zinc-binding domain-containing protein	down
1212	ncbi_25991824	-1.06355	0.000740983	0.00411195	A1Q1_08312	Cyclase	down
1211	ncbi_25983713	-1.06576	0.000505975	0.00298139	A1Q1_00199	Uncharacterized protein	down
1210	ncbi_25989411	-1.06622	5.34e-08	9.01e-07	A1Q1_05899	DUF1338 domain-containing protein	down
1209	ncbi_25987397	-1.07575	7.54e-10	1.68e-08	A1Q1_03884	glycerol-3-phosphate O-acyltransferase	down
1208	ncbi_25991789	-1.07673	6.57e-06	6.88e-05	A1Q1_08277	acetamidase	down
1207	ncbi_25987887	-1.07703	0.000174278	0.00120375	A1Q1_04374	inorganic phosphate transporter	down
1206	ncbi_25988532	-1.0796	0.00121448	0.00627693	A1Q1_05020	RNA-directed RNA polymerase	down
1205	ncbi_25987066	-1.08022	1.23e-11	3.82e-10	A1Q1_03553	transcriptional regulator	down
1204	ncbi_25984254	-1.08212	2.07e-05	0.000188396	A1Q1_00740	two-component sensor molecule	down
1203	ncbi_25988379	-1.08215	0.0146263	0.04911	A1Q1_04867	1-aminocyclopropane-1-carboxylate oxidase, putative	down
1202	ncbi_25988643	-1.08233	4.96e-10	1.15e-08	A1Q1_05131	Uncharacterized protein	down
1201	ncbi_25985047	-1.08238	2.42e-11	7.17e-10	A1Q1_01533	glycerol-1-phosphatase	down
1200	ncbi_25987277	-1.08788	5.69e-17	3.29e-15	A1Q1_03764	GPI-anchored domain-containing protein	down
1199	ncbi_25990163	-1.09033	7.63e-07	9.96e-06	A1Q1_06651	Formyl_trans_C domain-containing protein	down
1198	ncbi_25988881	-1.0921	0.00260999	0.0120973	A1Q1_05369	Protein kinase domain-containing protein	down
1197	ncbi_25986774	-1.09387	0.000529047	0.0030971	A1Q1_03261	F-box domain-containing protein	down
1196	ncbi_25985124	-1.09469	3.74e-11	1.08e-09	A1Q1_01610	DUF221-domain-containing protein	down
1195	ncbi_25991084	-1.10071	1.72e-13	6.51e-12	A1Q1_07572	Fe2OG dioxygenase domain-containing protein	down
1194	MSTRG.8044	-1.10715	0.00109356	0.00574954	--	-	down
1193	ncbi_25991807	-1.10919	0.00276628	0.0127416	A1Q1_08295	SUN domain-containing protein	down
1192	ncbi_25986430	-1.11215	2.84e-19	2.1e-17	A1Q1_02917	sodium-potassium ATPase	down
1191	MSTRG.6712	-1.11252	0.0104827	0.0375136	--	uncharacterized protein CC85DRAFT_239112, partial [Cutaneotrichosporon oleaginosum]	down
1190	ncbi_25991163	-1.12291	0.000133246	0.000960052	A1Q1_07651	transporter	down
1189	ncbi_25985485	-1.12397	0.00177589	0.00869381	A1Q1_01971	GAF domain-containing protein	down
1188	ncbi_25989112	-1.12683	0.00836698	0.0315446	A1Q1_05600	F-box domain-containing protein	down
1187	ncbi_25987250	-1.13802	1.51e-09	3.24e-08	A1Q1_03737	phospholipase C-2	down
1186	ncbi_25987583	-1.13835	1.01e-05	0.000100296	A1Q1_04070	Cellulase	down
1185	ncbi_25987938	-1.14647	3.35e-05	0.000287922	A1Q1_04425	S6 sporozoite-induced protein	down
1184	ncbi_25989479	-1.1478	2.48e-09	5.07e-08	A1Q1_05967	Uncharacterized protein	down
1183	ncbi_25983808	-1.14844	2.49e-11	7.36e-10	A1Q1_00294	alcohol dehydrogenase	down
1182	ncbi_25986679	-1.14886	1.48e-05	0.000141239	A1Q1_03166	GMC_OxRdtase_N domain-containing protein	down
1181	ncbi_25989460	-1.15043	0.0103646	0.037206	A1Q1_05948	Uncharacterized protein	down
1180	ncbi_25988089	-1.15094	8.22e-11	2.19e-09	A1Q1_04576	glutamate dehydrogenase (NADP+)	down
1179	ncbi_25988258	-1.1537	8.63e-07	1.11e-05	A1Q1_04746	Peptidase	down
1178	ncbi_25986889	-1.1547	0.00499212	0.0208164	A1Q1_03376	DUF895 domain membrane protein	down
1177	ncbi_25986906	-1.15578	9.37e-05	0.00071114	A1Q1_03393	Glucan endo-1,3-alpha-glucosidase agn1	down
1176	ncbi_25984236	-1.1602	1.27e-07	2e-06	A1Q1_00722	ClpP/crotonase	down
1175	ncbi_25986859	-1.16085	2.17e-14	9.03e-13	A1Q1_03346	ACT_7 domain-containing protein	down
1174	ncbi_25988391	-1.16204	0.000429053	0.00261761	A1Q1_04879	MFS domain-containing protein	down
1173	MSTRG.2591	-1.16289	2.31e-09	4.78e-08	--	-	down
1172	ncbi_25986828	-1.16963	3.78e-09	7.54e-08	A1Q1_03315	alpha-glucoside:hydrogen symporter	down
1171	ncbi_25986073	-1.1748	0.000476323	0.00283554	A1Q1_02559	WW domain-containing protein	down
1170	ncbi_25991265	-1.17589	1.83e-06	2.19e-05	A1Q1_07753	Zn(2)-C6 fungal-type domain-containing protein	down
1169	ncbi_25986882	-1.17712	3.59e-05	0.000306255	A1Q1_03369	Aldolase_II domain-containing protein	down
1168	ncbi_25988527	-1.17858	5.74e-07	7.63e-06	A1Q1_05015	WD_REPEATS_REGION domain-containing protein	down
1167	ncbi_25986683	-1.18494	1.79e-11	5.45e-10	A1Q1_03170	calcium-transporting ATPase 3	down
1166	ncbi_25988909	-1.18607	1.03e-05	0.000102408	A1Q1_05397	mandelate racemase/muconate lactonizing enzyme	down
1165	ncbi_25987214	-1.18988	1.72e-10	4.34e-09	A1Q1_03701	Soluble quino protein glucose dehydrogenase	down
1164	ncbi_25984484	-1.19729	0.000175864	0.00121264	A1Q1_00970	Similar to	down
1163	ncbi_25985658	-1.19791	0.00288585	0.0131799	A1Q1_02144	Glyco_hydro_79C domain-containing protein	down
1162	ncbi_25989354	-1.20018	6.56e-08	1.09e-06	A1Q1_05842	chitin deacetylase	down
1161	ncbi_25984339	-1.20034	9.98e-07	1.28e-05	A1Q1_00825	M protein repeat protein	down
1160	ncbi_25989801	-1.20089	4.25e-24	4.72e-22	A1Q1_06289	sulfite reductase (NADPH)	down
1159	ncbi_25990105	-1.21362	1.67e-09	3.55e-08	A1Q1_06593	isopenicillin N synthase	down
1158	ncbi_25990577	-1.21633	0.00173413	0.00851511	A1Q1_07065	Rab-GAP TBC domain-containing protein	down
1157	ncbi_25986537	-1.22588	1.59e-13	6.06e-12	A1Q1_03024	uricase (Urate oxidase)	down
1156	ncbi_25983614	-1.2262	1.16e-10	3.01e-09	A1Q1_00100	Amidohydro_3 domain-containing protein	down
1155	ncbi_25985132	-1.23078	1.52e-10	3.9e-09	A1Q1_01618	Diacylglycerol O-acyltransferase	down
1154	ncbi_25991823	-1.23468	3.38e-08	5.91e-07	A1Q1_08311	Uncharacterized protein	down
1153	ncbi_25986674	-1.23739	0.000204187	0.0013809	A1Q1_03161	TauD domain-containing protein	down
1152	ncbi_25991504	-1.23915	0.00316552	0.0142246	A1Q1_07992	septin ring protein	down
1151	ncbi_25985079	-1.24308	5.21e-07	6.99e-06	A1Q1_01565	ABC transmembrane type-1 domain-containing protein	down
1150	ncbi_25990802	-1.25438	1.88e-07	2.81e-06	A1Q1_07290	Fucose-specific lectin	down
1149	ncbi_25986055	-1.25664	6.81e-06	7.08e-05	A1Q1_02541	taurine catabolism dioxygenase TauD	down
1148	ncbi_25984498	-1.25876	1.38e-12	4.76e-11	A1Q1_00984	Ubiquitin-like domain-containing protein	down
1147	ncbi_25984635	-1.25876	0.0113242	0.0399461	A1Q1_01121	major facilitator superfamily transporter	down
1146	ncbi_25988296	-1.26707	6.62e-05	0.000527087	A1Q1_04784	F-box domain-containing protein	down
1145	ncbi_25986168	-1.26823	3.94e-11	1.13e-09	A1Q1_02655	CCHC-type domain-containing protein	down
1144	ncbi_25984255	-1.26885	0.000187543	0.0012857	A1Q1_00741	two-component sensor molecule	down
1143	ncbi_25988771	-1.26973	1.04e-09	2.27e-08	A1Q1_05259	BHLH domain-containing protein	down
1142	ncbi_25988066	-1.27365	0.000806166	0.0044162	A1Q1_04553	F-box domain-containing protein	down
1141	ncbi_25985555	-1.27778	3.27e-07	4.59e-06	A1Q1_02041	Ser-Thr-rich glycosyl-phosphatidyl-inositol-anchored membrane family-domain-containing protein	down
1140	MSTRG.8121	-1.28471	1.14e-15	5.67e-14	--	-	down
1139	ncbi_25990313	-1.28909	0.00625637	0.0250564	A1Q1_06801	BZIP domain-containing protein	down
1138	ncbi_25988458	-1.2906	2.09e-06	2.45e-05	A1Q1_04946	Calpain catalytic domain-containing protein	down
1137	ncbi_25989596	-1.29135	2.91e-23	3.03e-21	A1Q1_06084	Similar to	down
1136	ncbi_25990742	-1.29486	0.0102675	0.0369558	A1Q1_07230	F-box domain-containing protein	down
1135	ncbi_25989998	-1.29521	0.00035168	0.00220364	A1Q1_06486	Fork-head domain-containing protein	down
1134	ncbi_25988429	-1.29679	7.68e-06	7.88e-05	A1Q1_04917	xylosylphosphotransferase	down
1133	ncbi_25991578	-1.30158	1.03e-18	7.24e-17	A1Q1_08066	Mediator of RNA polymerase II transcription subunit 13	down
1132	ncbi_25987577	-1.30403	4.09e-08	7.07e-07	A1Q1_04064	Aldedh domain-containing protein	down
1131	ncbi_25983554	-1.31193	1.82e-13	6.85e-12	A1Q1_00040	MAP kinase	down
1130	ncbi_25984871	-1.31387	5.34e-21	4.5e-19	A1Q1_01357	carnitine O-acetyltransferase	down
1129	ncbi_25985835	-1.31485	0.000278958	0.00179802	A1Q1_02321	BZIP domain-containing protein	down
1128	ncbi_25990846	-1.32088	0.000107915	0.000805831	A1Q1_07334	putative ribosylglycohydrolase	down
1127	ncbi_25983817	-1.32388	0.00416325	0.0178563	A1Q1_00303	Uracil permease	down
1126	ncbi_25983841	-1.32429	0.00942223	0.0344957	A1Q1_00327	Retrotrans_gag domain-containing protein	down
1125	ncbi_25984537	-1.32562	5.42e-13	1.95e-11	A1Q1_01023	Allergen Asp f 7	down
1124	ncbi_25984596	-1.32813	9.73e-06	9.73e-05	A1Q1_01082	DUF3108 domain-containing protein	down
1123	ncbi_25989035	-1.33011	0.00778865	0.0298221	A1Q1_05523	Carbohydrate-binding module family 50 protein	down
1122	ncbi_25984130	-1.33345	5.13e-11	1.42e-09	A1Q1_00616	DUF4201 domain-containing protein	down
1121	ncbi_25991382	-1.33826	1.2e-21	1.09e-19	A1Q1_07870	transcriptional activator	down
1120	ncbi_25984328	-1.34069	1.76e-07	2.66e-06	A1Q1_00814	FUN34 transmembrane protein	down
1119	MSTRG.8455	-1.34402	0.000685498	0.00384231	--	-	down
1118	ncbi_25983982	-1.34519	1.85e-06	2.2e-05	A1Q1_00468	OHCU_decarbox domain-containing protein	down
1117	ncbi_25985435	-1.34704	8.47e-15	3.69e-13	A1Q1_01921	Similar to	down
1116	ncbi_25984167	-1.34879	6.88e-11	1.87e-09	A1Q1_00653	FAD_binding_3 domain-containing protein	down
1115	ncbi_25989146	-1.35163	0.00172484	0.00848413	A1Q1_05634	DUF4913 domain-containing protein	down
1114	ncbi_25984174	-1.35381	3.97e-05	0.000334986	A1Q1_00660	beta-lactamase	down
1113	ncbi_25988287	-1.35417	2e-15	9.43e-14	A1Q1_04775	RNase III domain-containing protein	down
1112	ncbi_25990625	-1.36602	7.77e-05	0.000605632	A1Q1_07113	stomatin-like protein	down
1111	ncbi_25990601	-1.36695	2.29e-07	3.34e-06	A1Q1_07089	Similar to	down
1110	ncbi_25986823	-1.37785	1.47e-15	7.15e-14	A1Q1_03310	P-loop containing nucleoside triphosphate hydrolase protein	down
1109	ncbi_25990276	-1.37862	0.000258313	0.00167831	A1Q1_06764	FAD monooxygenase-like protein	down
1108	ncbi_25990365	-1.37887	3.76e-10	8.97e-09	A1Q1_06853	fmHP-like protein	down
1107	ncbi_25986216	-1.37955	8.85e-07	1.14e-05	A1Q1_02703	pyruvate dehydrogenase (acetyl-transferring)	down
1106	ncbi_25984211	-1.38064	3.93e-23	4.03e-21	A1Q1_00697	N-acetylglucosamine-6-phosphate deacetylase,NagA	down
1105	ncbi_25987152	-1.38233	0.00200703	0.00964469	A1Q1_03639	Transmembrane protein	down
1104	ncbi_25986287	-1.38412	7.78e-13	2.75e-11	A1Q1_02774	methylcrotonoyl-Coenzyme A carboxylase 1	down
1103	ncbi_25985326	-1.3871	0.00636922	0.0253954	A1Q1_01812	Ricin B-type lectin domain-containing protein	down
1102	ncbi_25989060	-1.38721	0.0113251	0.0399461	A1Q1_05548	Glycosyltransferase family 61 protein	down
1101	ncbi_25988329	-1.39285	9.39e-12	2.95e-10	A1Q1_04817	SET domain-containing protein	down
1100	ncbi_25986821	-1.39389	1.74e-17	1.1e-15	A1Q1_03308	Methyltransferase type 11	down
1099	ncbi_25983545	-1.39714	3.14e-05	0.000271424	A1Q1_00031	amino acid transporter	down
1098	ncbi_25987262	-1.39953	0.0143051	0.0483151	A1Q1_03749	Uncharacterized protein	down
1097	ncbi_25991524	-1.4046	2.93e-08	5.18e-07	A1Q1_08012	MFS domain-containing protein	down
1096	ncbi_25988084	-1.41095	5.22e-10	1.2e-08	A1Q1_04571	DUF1688-domain-containing protein	down
1095	ncbi_25989181	-1.41288	6.02e-10	1.37e-08	A1Q1_05669	Carbonic anhydrase (EC 4.2.1.1) (Carbonate dehydratase)	down
1094	ncbi_25984175	-1.4247	0.000283773	0.00182362	A1Q1_00661	beta-lactamase	down
1093	ncbi_25989530	-1.42625	4.72e-10	1.1e-08	A1Q1_06018	lincomycin-condensing protein lmbA	down
1092	ncbi_25987915	-1.42813	1.13e-12	3.99e-11	A1Q1_04402	DH domain-containing protein	down
1091	ncbi_25988499	-1.43264	2.01e-11	6.08e-10	A1Q1_04987	DNA helicase	down
1090	ncbi_25990495	-1.44565	0.00281585	0.0129258	A1Q1_06983	Agmatine deiminase	down
1089	ncbi_25991766	-1.45013	0.00210872	0.0100736	A1Q1_08254	Sec2p domain-containing protein	down
1088	ncbi_25988670	-1.46377	2.09e-21	1.88e-19	A1Q1_05158	Perilipin-2	down
1087	ncbi_25984636	-1.4692	0.000784962	0.00432343	A1Q1_01122	amino acid permease	down
1086	ncbi_25983903	-1.47021	7.18e-11	1.93e-09	A1Q1_00389	Phenylalanine ammonia-lyase	down
1085	ncbi_25986770	-1.47022	1.01e-07	1.62e-06	A1Q1_03257	Uncharacterized protein	down
1084	ncbi_25988273	-1.47199	3.43e-05	0.000293906	A1Q1_04761	GPI-anchored domain-containing protein	down
1083	ncbi_25986310	-1.4741	0.00383087	0.0166422	A1Q1_02797	Zn(2)-C6 fungal-type domain-containing protein	down
1082	ncbi_25986850	-1.47453	8.06e-09	1.55e-07	A1Q1_03337	beta-lactamase	down
1081	ncbi_25989227	-1.47553	1.44e-16	7.93e-15	A1Q1_05715	vacuole protein	down
1080	ncbi_25986820	-1.47672	8.23e-20	6.29e-18	A1Q1_03307	UDPGT domain-containing protein	down
1079	ncbi_25986682	-1.48601	0.000200955	0.00136503	A1Q1_03169	Cation_ATPase_N domain-containing protein	down
1078	MSTRG.4108	-1.4862	4.13e-11	1.18e-09	--	-	down
1077	ncbi_25989897	-1.48706	0.0119147	0.0416142	A1Q1_06385	GPI anchored protein	down
1076	ncbi_25990730	-1.48937	6.78e-06	7.06e-05	A1Q1_07218	GPR1 FUN34 yaaH family protein	down
1075	ncbi_25988428	-1.49127	8.22e-12	2.63e-10	A1Q1_04916	SLT domain-containing protein	down
1074	ncbi_25984781	-1.49723	0.000672047	0.00379173	A1Q1_01267	alpha-1,6-mannosyltransferase	down
1073	ncbi_25983958	-1.50037	7.1e-20	5.48e-18	A1Q1_00444	tricarboxylic acid cycle-related protein	down
1072	ncbi_25986441	-1.5011	5.91e-09	1.16e-07	A1Q1_02928	glycosyl-hydrolase	down
1071	ncbi_25984588	-1.50703	0.0142142	0.0480449	A1Q1_01074	Formate/nitrite transporter	down
1070	ncbi_25985699	-1.51883	2.44e-08	4.36e-07	A1Q1_02185	Fn3_like domain-containing protein	down
1069	ncbi_25990624	-1.52037	3.16e-09	6.38e-08	A1Q1_07112	Secreted protein	down
1068	ncbi_25988246	-1.52241	1.88e-16	1.01e-14	A1Q1_04734	Icc family phosphohydrolase	down
1067	ncbi_25990064	-1.53119	0.00975603	0.0353978	A1Q1_06552	Alpha-1,6-mannosyl-glycoprotein 6-beta-N-acetylglucosaminyltransferase	down
1066	ncbi_25989023	-1.53258	2.23e-15	1.04e-13	A1Q1_05511	delta-1-pyrroline-5-carboxylate dehydrogenase, precursor	down
1065	ncbi_25986011	-1.53576	4.88e-06	5.25e-05	A1Q1_02497	Uncharacterized protein	down
1064	ncbi_25985610	-1.54483	0.0113608	0.0400307	A1Q1_02096	Uncharacterized protein	down
1063	ncbi_25984946	-1.54493	3.06e-05	0.000265408	A1Q1_01432	RNA-dependent RNA polymerase (EC 2.7.7.48)	down
1062	ncbi_25986745	-1.55729	1.35e-06	1.67e-05	A1Q1_03232	Uncharacterized protein	down
1061	ncbi_25984802	-1.56099	1.61e-29	2.78e-27	A1Q1_01288	Velvet domain-containing protein	down
1060	ncbi_25991758	-1.56108	1.44e-06	1.77e-05	A1Q1_08246	DUF1275 domain protein	down
1059	ncbi_25990211	-1.5663	0.00743121	0.0287844	A1Q1_06699	GH16 domain-containing protein	down
1058	ncbi_25990284	-1.56748	0.000397677	0.00245204	A1Q1_06772	putative monooxygenase	down
1057	ncbi_25990095	-1.57625	0.00121479	0.00627693	A1Q1_06583	PEROXIDASE_4 domain-containing protein	down
1056	ncbi_25991745	-1.58089	1.46e-08	2.68e-07	A1Q1_08233	PDM phosphatase	down
1055	ncbi_25989878	-1.58256	0.00143726	0.00724622	A1Q1_06366	Ribosomal protein L34e	down
1054	ncbi_25986035	-1.58966	1.06e-13	4.12e-12	A1Q1_02521	glutathione S-transferase	down
1053	ncbi_25986829	-1.59131	1.28e-07	2.01e-06	A1Q1_03316	Proline-rich protein 15-like protein	down
1052	ncbi_25985734	-1.59625	3.97e-07	5.48e-06	A1Q1_02220	BHLH domain-containing protein	down
1051	ncbi_25990473	-1.60273	0.000383878	0.00238145	A1Q1_06961	HAM34-like membrane protein	down
1050	ncbi_25989034	-1.60421	0.000297442	0.00189904	A1Q1_05522	Zinc finger, CCCH-type	down
1049	ncbi_25984557	-1.61867	1.52e-14	6.43e-13	A1Q1_01043	Integrase	down
1048	ncbi_25984605	-1.62528	0.000675835	0.00380127	A1Q1_01091	VWFA domain-containing protein	down
1047	ncbi_25984830	-1.62665	0.000127295	0.000926632	A1Q1_01316	Ricin B-type lectin domain-containing protein	down
1046	ncbi_25987160	-1.63054	1.4e-08	2.59e-07	A1Q1_03647	GH16 domain-containing protein	down
1045	ncbi_25986192	-1.63326	6.66e-07	8.77e-06	A1Q1_02679	ATP-synt_ab domain-containing protein	down
1044	ncbi_25986080	-1.6355	8.12e-16	4.22e-14	A1Q1_02566	methylmalonate-semialdehyde dehydrogenase	down
1043	ncbi_25985278	-1.6411	8.76e-16	4.44e-14	A1Q1_01764	DH domain-containing protein	down
1042	ncbi_25990118	-1.64127	8.87e-12	2.82e-10	A1Q1_06606	Amino acid transporter	down
1041	ncbi_25984690	-1.65484	0.00297463	0.0135624	A1Q1_01176	Secreted protein	down
1040	ncbi_25988242	-1.6627	0.00891427	0.0331108	A1Q1_04730	GPI anchored protein	down
1039	ncbi_25989520	-1.66356	0.0125667	0.0434083	A1Q1_06008	Spore coat protein	down
1038	ncbi_25983725	-1.66372	3.1e-17	1.9e-15	A1Q1_00211	Isomerase YbhE	down
1037	ncbi_25986083	-1.66407	1.49e-08	2.73e-07	A1Q1_02569	Transmembrane protein	down
1036	ncbi_25990607	-1.67125	1.66e-16	9.03e-15	A1Q1_07095	isopenicillin N synthase	down
1035	ncbi_25987153	-1.67277	0.00506056	0.0210368	A1Q1_03640	Transmembrane protein	down
1034	ncbi_25986065	-1.67867	1.61e-19	1.22e-17	A1Q1_02551	GMC_OxRdtase_N domain-containing protein	down
1033	ncbi_25986052	-1.68014	4.61e-11	1.3e-09	A1Q1_02538	PTR2-domain-containing protein	down
1032	MSTRG.7147	-1.69669	1.09e-06	1.38e-05	--	-	down
1031	ncbi_25990801	-1.69802	0.00591246	0.0239994	A1Q1_07289	Major tail protein	down
1030	ncbi_25990202	-1.70138	0.000338782	0.00213272	A1Q1_06690	JmjC domain-containing protein	down
1029	MSTRG.1979	-1.70473	0.000457509	0.00274981	--	-	down
1028	ncbi_25990891	-1.70485	4.5e-07	6.11e-06	A1Q1_07379	Transmembrane protein	down
1027	ncbi_25991570	-1.7066	0.000807696	0.0044186	A1Q1_08058	Uncharacterized protein	down
1026	ncbi_25987859	-1.70724	1.64e-06	1.99e-05	A1Q1_04346	MmgE/PrpD	down
1025	ncbi_25988172	-1.70853	0.000771919	0.00426028	A1Q1_04660	Mitochondrial carrier	down
1024	ncbi_25986863	-1.71774	0.00373503	0.0163574	A1Q1_03350	Purple acid phosphatase (EC 3.1.3.2)	down
1023	ncbi_25985632	-1.72639	0.00916938	0.0338226	A1Q1_02118	Secreted protein	down
1022	ncbi_25990899	-1.73595	2.16e-18	1.47e-16	A1Q1_07387	DH domain-containing protein	down
1021	ncbi_25988692	-1.74593	6.96e-10	1.56e-08	A1Q1_05180	GST_C domain-containing protein	down
1020	ncbi_25988404	-1.75747	1.65e-08	2.99e-07	A1Q1_04892	C2H2-type domain-containing protein	down
1019	ncbi_25983968	-1.75981	2.59e-17	1.6e-15	A1Q1_00454	glycerophosphoryl diester phosphodiesterase	down
1018	ncbi_25991427	-1.76157	9.27e-12	2.92e-10	A1Q1_07915	hydroxyacid oxidase	down
1017	ncbi_25985570	-1.76214	2.35e-23	2.48e-21	A1Q1_02056	DUF1996 domain-containing protein	down
1016	ncbi_25986296	-1.76607	2.66e-11	7.84e-10	A1Q1_02783	Beta-hexosaminidase (EC 3.2.1.52)	down
1015	ncbi_25985357	-1.77486	1.78e-09	3.73e-08	A1Q1_01843	racemase	down
1014	ncbi_25984285	-1.77592	0.0144212	0.0486001	A1Q1_00771	LHFPL tetraspan subfamily member 6 protein	down
1013	ncbi_25990351	-1.79574	8.58e-10	1.89e-08	A1Q1_06839	Adenosine kinase, required for the utilization of S-adenosylmethionine (AdoMet)	down
1012	ncbi_25987572	-1.79747	3.19e-26	4.46e-24	A1Q1_04059	Succinate dehydrogenase [ubiquinone] cytochrome b small subunit	down
1011	ncbi_25984126	-1.81457	0.000807374	0.0044186	A1Q1_00612	PX domain-containing protein	down
1010	ncbi_25984329	-1.81963	1.56e-05	0.000148207	A1Q1_00815	Uncharacterized protein	down
1009	ncbi_25986788	-1.83316	0.0112703	0.0398048	A1Q1_03275	F-box domain-containing protein	down
1008	ncbi_25987407	-1.83655	1.07e-07	1.71e-06	A1Q1_03894	water channel	down
1007	ncbi_25991256	-1.84637	4.79e-06	5.17e-05	A1Q1_07744	Transmembrane protein	down
1006	ncbi_25986822	-1.84739	1.31e-16	7.33e-15	A1Q1_03309	Autophagy-related protein	down
1005	ncbi_25988358	-1.84747	3.73e-06	4.13e-05	A1Q1_04846	Retrotrans_gag domain-containing protein	down
1004	ncbi_25991166	-1.86208	2.13e-05	0.000193235	A1Q1_07654	Vegetative cell wall protein gp1-like	down
1003	ncbi_25984457	-1.86222	4.13e-07	5.66e-06	A1Q1_00943	alpha-ketoglutarate-dependent sulfonate dioxygenase	down
1002	ncbi_25986026	-1.8707	0.00268251	0.012391	A1Q1_02512	Helicase C-terminal domain-containing protein	down
1001	ncbi_25983806	-1.87251	6.6e-05	0.000526315	A1Q1_00292	Uncharacterized protein	down
1000	ncbi_25989669	-1.87905	6.62e-16	3.46e-14	A1Q1_06157	DUF1720 domain-containing protein	down
999	ncbi_25989182	-1.88137	8.93e-16	4.5e-14	A1Q1_05670	Arrestin_C domain-containing protein	down
998	MSTRG.1299	-1.89805	0.0128088	0.0439918	--	-	down
997	ncbi_25984084	-1.89985	0.000851306	0.00461357	A1Q1_00570	Uncharacterized protein	down
996	ncbi_25989770	-1.9025	1.28e-24	1.48e-22	A1Q1_06258	cyclohydrolase	down
995	ncbi_25991426	-1.92652	3.93e-18	2.55e-16	A1Q1_07914	putative sugar transporter	down
994	ncbi_25990907	-1.93273	4.82e-25	5.92e-23	A1Q1_07395	PH domain-containing protein	down
993	ncbi_25987437	-1.93527	1.54e-07	2.39e-06	A1Q1_03924	trehalose transport-related protein	down
992	ncbi_25990791	-1.94897	0.00783049	0.0299107	A1Q1_07279	multidrug resistance protein fnx1	down
991	ncbi_25987249	-1.9592	4.31e-05	0.000358471	A1Q1_03736	Clr2 domain-containing protein	down
990	ncbi_25984628	-1.96345	0.003988	0.0171957	A1Q1_01114	Alginate_lyase domain-containing protein	down
989	ncbi_25988313	-1.97649	1.9e-05	0.00017591	A1Q1_04801	Endoglucanase 1	down
988	ncbi_25990807	-1.98428	0.00600695	0.0242456	A1Q1_07295	Similar to	down
987	ncbi_25988968	-1.9867	1.98e-05	0.000181884	A1Q1_05456	Peptidase A1 domain-containing protein	down
986	ncbi_25987492	-1.99437	8.44e-19	6.05e-17	A1Q1_03979	Rab-GAP TBC domain-containing protein	down
985	ncbi_25987419	-1.99546	0.0135279	0.0460517	A1Q1_03906	JmjC domain-containing protein	down
984	ncbi_25985371	-2.01182	1.09e-09	2.36e-08	A1Q1_01857	nod factor export ATP-binding protein I	down
983	ncbi_25987964	-2.01669	2.14e-12	7.18e-11	A1Q1_04451	MARVEL domain-containing protein	down
982	ncbi_25988312	-2.02776	2.9e-09	5.89e-08	A1Q1_04800	carboxymethylcellulase	down
981	ncbi_25989174	-2.03238	0.00909337	0.0336416	A1Q1_05662	Zn(2)-C6 fungal-type domain-containing protein	down
980	ncbi_25990649	-2.03798	4.22e-05	0.00035319	A1Q1_07137	C2H2-type domain-containing protein	down
979	ncbi_25987362	-2.05398	5.45e-13	1.95e-11	A1Q1_03849	Helicase SWR1	down
978	ncbi_25988514	-2.0606	0.000478746	0.0028437	A1Q1_05002	quinate permease	down
977	ncbi_25988325	-2.09437	0.00158141	0.00786532	A1Q1_04813	BTB domain-containing protein	down
976	ncbi_25989229	-2.09771	6.93e-11	1.88e-09	A1Q1_05717	DUF2802 domain-containing protein	down
975	ncbi_25984212	-2.13158	5.96e-34	1.46e-31	A1Q1_00698	glucosamine-6-phosphate isomerase	down
974	ncbi_25990775	-2.13405	1.32e-05	0.000127552	A1Q1_07263	taurine dioxygenase	down
973	ncbi_25986452	-2.13583	5.37e-27	7.91e-25	A1Q1_02939	MFS domain-containing protein	down
972	ncbi_25986796	-2.14689	4.71e-05	0.000388804	A1Q1_03283	HNH endonuclease	down
971	ncbi_25988623	-2.14777	4.3e-05	0.000358471	A1Q1_05111	BTB domain-containing protein	down
970	ncbi_25988800	-2.15101	1.63e-06	1.98e-05	A1Q1_05288	Protein virilizer homolog	down
969	ncbi_25988155	-2.17497	2.58e-08	4.6e-07	A1Q1_04643	Acid phosphatase	down
968	ncbi_25988712	-2.17541	0.00190108	0.00921757	A1Q1_05200	Cap3p	down
967	ncbi_25987455	-2.17648	2.32e-12	7.78e-11	A1Q1_03942	glicosidase	down
966	ncbi_25985324	-2.19033	1.6e-08	2.91e-07	A1Q1_01810	OPT oligopeptide transporter	down
965	ncbi_25986072	-2.21316	3.87e-25	4.82e-23	A1Q1_02558	high-affinity methionine permease	down
964	ncbi_25986817	-2.21707	5.79e-21	4.84e-19	A1Q1_03304	Cytochrome P450	down
963	ncbi_25991414	-2.2458	7.88e-08	1.28e-06	A1Q1_07902	MFS domain-containing protein	down
962	ncbi_25987639	-2.24677	0.00688653	0.0270061	A1Q1_04126	Uncharacterized protein	down
961	ncbi_25986830	-2.2781	0.000426704	0.00261114	A1Q1_03317	Transmembrane protein	down
960	ncbi_25989263	-2.29804	0.0065827	0.0260542	A1Q1_05751	Aspartate aminotransferase family protein	down
959	ncbi_25989463	-2.30051	1.79e-12	6.08e-11	A1Q1_05951	endopeptidase	down
958	ncbi_25985204	-2.31321	1.03e-06	1.31e-05	A1Q1_01690	glucan 1,3-beta-glucosidase	down
957	ncbi_25989595	-2.31322	9.92e-30	1.75e-27	A1Q1_06083	ammonium transporter	down
956	ncbi_25986795	-2.33788	0.00943495	0.0345266	A1Q1_03282	Thyroglobulin type-1 domain-containing protein	down
955	ncbi_25987798	-2.34718	0.000127912	0.000929453	A1Q1_04285	Uncharacterized protein	down
954	ncbi_25988739	-2.35088	8.35e-12	2.66e-10	A1Q1_05227	monooxygenase	down
953	ncbi_25988343	-2.35491	3.01e-07	4.27e-06	A1Q1_04831	CFEM domain-containing protein	down
952	MSTRG.5796	-2.38292	3.72e-06	4.12e-05	--	-	down
951	ncbi_25990853	-2.44182	7.49e-14	2.96e-12	A1Q1_07341	BRCT domain-containing protein	down
950	ncbi_25985942	-2.44463	2.05e-05	0.000186796	A1Q1_02428	MFS domain-containing protein	down
949	ncbi_25988154	-2.46513	7.36e-11	1.98e-09	A1Q1_04642	multicopper oxidase	down
948	ncbi_25990886	-2.46523	3.93e-30	7.24e-28	A1Q1_07374	SUR7/PalI family-domain-containing protein	down
947	ncbi_25984984	-2.52455	0.000478546	0.0028437	A1Q1_01470	monocarboxylate transporter, putative	down
946	MSTRG.1123	-2.54426	2.51e-24	2.86e-22	DIP5	amino acid permease [Cutaneotrichosporon oleaginosum]	down
945	ncbi_25988988	-2.54563	0.00055358	0.003225	A1Q1_05476	DUF946 domain-containing protein	down
944	ncbi_25988337	-2.56426	7.24e-25	8.63e-23	A1Q1_04825	Cellulase domain-containing protein	down
943	ncbi_25989880	-2.57135	0.00600861	0.0242456	A1Q1_06368	RING-type domain-containing protein	down
942	MSTRG.6125	-2.61666	7.63e-12	2.45e-10	--	-	down
941	ncbi_25990380	-2.62906	0.00443372	0.0188369	A1Q1_06868	sodium:inorganic phosphate symporter	down
940	ncbi_25984004	-2.63661	3.64e-31	7.02e-29	A1Q1_00490	Proteophosphoglycan ppg4	down
939	ncbi_25987959	-2.66025	1.85e-09	3.87e-08	A1Q1_04446	integral membrane protein	down
938	ncbi_25983954	-2.68218	6.8e-07	8.94e-06	A1Q1_00440	Protein kinase domain-containing protein	down
937	ncbi_25990090	-2.70746	2.1e-09	4.37e-08	A1Q1_06578	F-box domain-containing protein	down
936	ncbi_25984662	-2.72642	0.000129292	0.000937798	A1Q1_01148	penicillin-binding protein, putative	down
935	ncbi_25986005	-2.73101	0.00657475	0.0260461	A1Q1_02491	two-component sensor molecule	down
934	ncbi_25988856	-2.73619	5.93e-20	4.62e-18	A1Q1_05344	Similar to	down
933	ncbi_25988713	-2.74377	1.35e-18	9.34e-17	A1Q1_05201	glycosyltransferase family 90 protein	down
932	ncbi_25988461	-2.74915	9.54e-06	9.58e-05	A1Q1_04949	SP-RING-type domain-containing protein	down
931	ncbi_25984925	-2.76764	2.84e-05	0.000248974	A1Q1_01411	RPAP3_C domain-containing protein	down
930	ncbi_25983687	-2.77422	2.46e-05	0.00021899	A1Q1_00173	Uncharacterized protein	down
929	ncbi_25991431	-2.80735	0.00880935	0.0328607	A1Q1_07919	Enterotoxin	down
928	ncbi_25988778	-2.88485	0.00135712	0.00687689	A1Q1_05266	Glycosyltransferase family 2 protein	down
927	ncbi_25988270	-2.92647	4.28e-36	1.24e-33	A1Q1_04758	leucyl aminopeptidase	down
926	ncbi_25989314	-2.94762	0.00556645	0.0228583	A1Q1_05802	gastricsin	down
925	ncbi_25987248	-2.99389	0.000269346	0.00174301	A1Q1_03735	NPCBM domain-containing protein	down
924	ncbi_25983939	-3.02168	1.52e-20	1.2e-18	A1Q1_00425	MFS domain-containing protein	down
923	ncbi_25986433	-3.02591	2.03e-33	4.83e-31	A1Q1_02920	Sulfate adenylyltransferase	down
922	ncbi_25985325	-3.02813	0.000247062	0.00161949	A1Q1_01811	DUF2236 domain-containing protein	down
921	ncbi_25990580	-3.05598	7.27e-05	0.000574885	A1Q1_07068	ORF3	down
920	ncbi_25990485	-3.05694	0.00254685	0.0118318	A1Q1_06973	Smr domain-containing protein	down
919	ncbi_25988963	-3.06291	0.00827256	0.0312322	A1Q1_05451	ULP_PROTEASE domain-containing protein	down
918	ncbi_25984137	-3.06546	3.83e-05	0.000323865	A1Q1_00623	Secreted protein	down
917	ncbi_25989228	-3.07935	4.4e-50	2.97e-47	A1Q1_05716	DUF2802 domain-containing protein	down
916	ncbi_25987395	-3.08141	8.3e-25	9.75e-23	A1Q1_03882	DUF676 domain-containing protein	down
915	ncbi_25986794	-3.0934	1.28e-05	0.000123863	A1Q1_03281	A to I editase domain-containing protein	down
914	ncbi_25985230	-3.1457	7.22e-08	1.19e-06	A1Q1_01716	Acyl-CoA dehydrogenase	down
913	ncbi_25988262	-3.19667	5.77e-27	8.35e-25	A1Q1_04750	high affinity methionine permease	down
912	ncbi_25983532	-3.20687	4.48e-33	1.01e-30	A1Q1_00018	TauD domain-containing protein	down
911	ncbi_25987456	-3.24756	2.09e-44	9.98e-42	A1Q1_03943	Secreted protein	down
910	ncbi_25990803	-3.25571	0.00514252	0.0213446	A1Q1_07291	FCSD-flav_bind domain-containing protein	down
909	ncbi_25990378	-3.2609	7.41e-07	9.68e-06	A1Q1_06866	streptomycin-6-phosphate phosphatase	down
908	ncbi_25985536	-3.30973	1.36e-32	2.83e-30	A1Q1_02022	FAO1p	down
907	ncbi_25987542	-3.31059	1.34e-30	2.53e-28	A1Q1_04029	Zn(2)-C6 fungal-type domain-containing protein	down
906	ncbi_25983938	-3.38328	1.83e-05	0.000170615	A1Q1_00424	membrane transporter	down
905	ncbi_25985537	-3.43166	3.63e-33	8.4e-31	A1Q1_02023	FAO1p	down
904	ncbi_25985633	-3.46271	1.97e-07	2.93e-06	A1Q1_02119	formate dehydrogenase	down
903	ncbi_25988283	-3.4917	1.08e-22	1.07e-20	A1Q1_04771	MFS domain-containing protein	down
902	ncbi_25985538	-3.49401	4.1e-26	5.63e-24	A1Q1_02024	nucleoside transporter	down
901	ncbi_25991591	-3.50816	1.3e-34	3.38e-32	A1Q1_08079	sulfate transporter	down
900	ncbi_25990392	-3.52973	0.0076606	0.0294851	A1Q1_06880	CBM1 domain-containing protein	down
899	ncbi_25984268	-3.55171	1.18e-12	4.12e-11	A1Q1_00754	Calpain catalytic domain-containing protein	down
898	ncbi_25990776	-3.55482	0.000249636	0.00162977	A1Q1_07264	MFS domain-containing protein	down
897	ncbi_25991480	-3.58203	0.00722767	0.0281261	A1Q1_07968	Integral membrane protein	down
896	ncbi_25988822	-3.5866	0.00781198	0.0298832	A1Q1_05310	CFEM domain-containing protein	down
895	ncbi_25991077	-3.63386	0.00963282	0.0350607	A1Q1_07565	Transmembrane protein	down
894	ncbi_25990711	-3.7156	4.99e-33	1.09e-30	A1Q1_07199	DUF1479 domain-containing protein	down
893	ncbi_25990893	-3.83218	3.89e-06	4.29e-05	A1Q1_07381	Transmembrane protein	down
892	MSTRG.4431	-3.83767	0.000138925	0.000991693	--	-	down
891	ncbi_25984872	-3.91544	1.78e-14	7.42e-13	A1Q1_01358	beta-glucosidase	down
890	ncbi_25990322	-4.0468	0.00278493	0.0128056	A1Q1_06810	PALP domain-containing protein	down
889	ncbi_25988969	-4.13527	0.000110698	0.00082433	A1Q1_05457	BTB domain-containing protein	down
888	ncbi_25991822	-4.18108	0.0143061	0.0483151	A1Q1_08310	Zgc:	down
887	ncbi_25986697	-4.49661	8.83e-55	7.16e-52	A1Q1_03184	BZIP domain-containing protein	down
886	ncbi_25988878	-4.53216	0.00234305	0.0110368	A1Q1_05366	MFS domain-containing protein	down
885	ncbi_25983568	-4.62526	2.58e-24	2.9e-22	A1Q1_00054	AA_permease domain-containing protein	down
884	ncbi_25984612	-4.68355	0.00125238	0.00643422	A1Q1_01098	DUF1907 domain-containing protein	down
883	MSTRG.2192	-4.71349	0.00192194	0.00927483	--	-	down
882	ncbi_25985777	-4.891	0.000996743	0.00530941	A1Q1_02263	MFS domain-containing protein	down
881	ncbi_25984208	-5.00306	1.46e-15	7.13e-14	A1Q1_00694	Secreted protein	down
880	ncbi_25985219	-5.36412	2.68e-18	1.8e-16	A1Q1_01705	Tubby C-terminal-like domain-containing protein	down
879	ncbi_25989191	-5.83057	1.95e-07	2.91e-06	A1Q1_05679	Urea transporter	down
878	ncbi_25991117	-6.0848	7.13e-24	7.7e-22	A1Q1_07605	Cerato-platanin	down
877	ncbi_25991447	-6.99393	3.83e-70	7.75e-67	A1Q1_07935	Transmembrane protein	down
876	ncbi_25984692	-9.89229	0.00476128	0.0199565	A1Q1_01178	Secreted protein	down
875	ncbi_25987958	-10.2167	0.000202051	0.0013676	A1Q1_04445	DUF4054 domain-containing protein	down
874	ncbi_25983775	-10.7205	0.00230784	0.0108929	A1Q1_00261	extracellular guanyl-specific ribonuclease	down

## Sheet: Table S2
Table S2 GO enrichment analysisof DEGs (CC_Cellular component; MF_Molecular Function; BP_Biological Process)
GO_class	term_ID	term_Name	Qvalue	Up	Down	fg_num	bg_num	Genes
GO:CC	GO:0031224	intrinsic component of membrane	0.0406099	119	113	232	1131	MSTRG.8676(ND5);ncbi_25983518(A1Q1_00001);ncbi_25983522(A1Q1_00005);ncbi_25983524(A1Q1_00007);ncbi_25983526(A1Q1_00009);ncbi_25983527(A1Q1_00010);ncbi_25983534(A1Q1_00020);ncbi_25983535(A1Q1_00021);ncbi_25983545(A1Q1_00031);ncbi_25983549(A1Q1_00035);ncbi_25983568(A1Q1_00054);ncbi_25983574(A1Q1_00060);ncbi_25983585(A1Q1_00071);ncbi_25983633(A1Q1_00119);ncbi_25983661(A1Q1_00147);ncbi_25983759(A1Q1_…
GO:CC	GO:0016021	integral component of membrane	0.0191343	115	113	228	1093	ncbi_25983518(A1Q1_00001);ncbi_25983522(A1Q1_00005);ncbi_25983524(A1Q1_00007);ncbi_25983526(A1Q1_00009);ncbi_25983527(A1Q1_00010);ncbi_25983534(A1Q1_00020);ncbi_25983535(A1Q1_00021);ncbi_25983545(A1Q1_00031);ncbi_25983549(A1Q1_00035);ncbi_25983568(A1Q1_00054);ncbi_25983574(A1Q1_00060);ncbi_25983585(A1Q1_00071);ncbi_25983633(A1Q1_00119);ncbi_25983661(A1Q1_00147);ncbi_25983759(A1Q1_00245);ncbi_2598…
GO:CC	GO:0005739	mitochondrion	0.0238397	144	41	185	866	MSTRG.8676(ND5);MSTRG.8689(ND2);ncbi_25983518(A1Q1_00001);ncbi_25983522(A1Q1_00005);ncbi_25983524(A1Q1_00007);ncbi_25983526(A1Q1_00009);ncbi_25983554(A1Q1_00040);ncbi_25983585(A1Q1_00071);ncbi_25983587(A1Q1_00073);ncbi_25983595(A1Q1_00081);ncbi_25983626(A1Q1_00112);ncbi_25983776(A1Q1_00262);ncbi_25983808(A1Q1_00294);ncbi_25983815(A1Q1_00301);ncbi_25983921(A1Q1_00407);ncbi_25983924(A1Q1_00410);ncb…
GO:CC	GO:0005886	plasma membrane	0.0406099	84	76	160	744	ncbi_25983534(A1Q1_00020);ncbi_25983535(A1Q1_00021);ncbi_25983545(A1Q1_00031);ncbi_25983568(A1Q1_00054);ncbi_25983574(A1Q1_00060);ncbi_25983585(A1Q1_00071);ncbi_25983633(A1Q1_00119);ncbi_25983661(A1Q1_00147);ncbi_25983759(A1Q1_00245);ncbi_25983764(A1Q1_00250);ncbi_25983881(A1Q1_00367);ncbi_25983921(A1Q1_00407);ncbi_25983989(A1Q1_00475);ncbi_25984061(A1Q1_00547);ncbi_25984088(A1Q1_00574);ncbi_2598…
GO:CC	GO:0044429	mitochondrial part	2.557e-06	121	29	150	576	MSTRG.8676(ND5);MSTRG.8689(ND2);ncbi_25983518(A1Q1_00001);ncbi_25983522(A1Q1_00005);ncbi_25983524(A1Q1_00007);ncbi_25983526(A1Q1_00009);ncbi_25983585(A1Q1_00071);ncbi_25983587(A1Q1_00073);ncbi_25983595(A1Q1_00081);ncbi_25983626(A1Q1_00112);ncbi_25983808(A1Q1_00294);ncbi_25983815(A1Q1_00301);ncbi_25983921(A1Q1_00407);ncbi_25983958(A1Q1_00444);ncbi_25983976(A1Q1_00462);ncbi_25983996(A1Q1_00482);ncb…
GO:CC	GO:0044459	plasma membrane part	0.000690366	55	58	113	446	ncbi_25983534(A1Q1_00020);ncbi_25983535(A1Q1_00021);ncbi_25983545(A1Q1_00031);ncbi_25983568(A1Q1_00054);ncbi_25983574(A1Q1_00060);ncbi_25983585(A1Q1_00071);ncbi_25983633(A1Q1_00119);ncbi_25983759(A1Q1_00245);ncbi_25983764(A1Q1_00250);ncbi_25983881(A1Q1_00367);ncbi_25984061(A1Q1_00547);ncbi_25984091(A1Q1_00577);ncbi_25984133(A1Q1_00619);ncbi_25984232(A1Q1_00718);ncbi_25984244(A1Q1_00730);ncbi_2598…
GO:CC	GO:0031226	intrinsic component of plasma membrane	1.53006e-09	49	53	102	311	ncbi_25983534(A1Q1_00020);ncbi_25983535(A1Q1_00021);ncbi_25983545(A1Q1_00031);ncbi_25983568(A1Q1_00054);ncbi_25983574(A1Q1_00060);ncbi_25983585(A1Q1_00071);ncbi_25983633(A1Q1_00119);ncbi_25983759(A1Q1_00245);ncbi_25983764(A1Q1_00250);ncbi_25983881(A1Q1_00367);ncbi_25984061(A1Q1_00547);ncbi_25984091(A1Q1_00577);ncbi_25984133(A1Q1_00619);ncbi_25984244(A1Q1_00730);ncbi_25984304(A1Q1_00790);ncbi_2598…
GO:CC	GO:0005887	integral component of plasma membrane	1.22353e-10	46	52	98	281	ncbi_25983534(A1Q1_00020);ncbi_25983535(A1Q1_00021);ncbi_25983545(A1Q1_00031);ncbi_25983568(A1Q1_00054);ncbi_25983574(A1Q1_00060);ncbi_25983585(A1Q1_00071);ncbi_25983633(A1Q1_00119);ncbi_25983759(A1Q1_00245);ncbi_25983764(A1Q1_00250);ncbi_25983881(A1Q1_00367);ncbi_25984061(A1Q1_00547);ncbi_25984091(A1Q1_00577);ncbi_25984133(A1Q1_00619);ncbi_25984244(A1Q1_00730);ncbi_25984304(A1Q1_00790);ncbi_2598…
GO:CC	GO:0005740	mitochondrial envelope	0.000854974	82	16	98	377	MSTRG.8676(ND5);MSTRG.8689(ND2);ncbi_25983518(A1Q1_00001);ncbi_25983522(A1Q1_00005);ncbi_25983524(A1Q1_00007);ncbi_25983526(A1Q1_00009);ncbi_25983585(A1Q1_00071);ncbi_25983595(A1Q1_00081);ncbi_25983626(A1Q1_00112);ncbi_25983815(A1Q1_00301);ncbi_25983921(A1Q1_00407);ncbi_25983976(A1Q1_00462);ncbi_25983996(A1Q1_00482);ncbi_25984059(A1Q1_00545);ncbi_25984331(A1Q1_00817);ncbi_25984351(A1Q1_00837);ncb…
GO:CC	GO:0031966	mitochondrial membrane	0.0164456	70	16	86	348	MSTRG.8676(ND5);MSTRG.8689(ND2);ncbi_25983518(A1Q1_00001);ncbi_25983522(A1Q1_00005);ncbi_25983524(A1Q1_00007);ncbi_25983526(A1Q1_00009);ncbi_25983585(A1Q1_00071);ncbi_25983626(A1Q1_00112);ncbi_25983815(A1Q1_00301);ncbi_25983921(A1Q1_00407);ncbi_25983976(A1Q1_00462);ncbi_25983996(A1Q1_00482);ncbi_25984059(A1Q1_00545);ncbi_25984331(A1Q1_00817);ncbi_25984351(A1Q1_00837);ncbi_25984371(A1Q1_00857);ncb…
GO:CC	GO:0005759	mitochondrial matrix	0.000687418	63	17	80	288	ncbi_25983587(A1Q1_00073);ncbi_25983808(A1Q1_00294);ncbi_25983921(A1Q1_00407);ncbi_25983958(A1Q1_00444);ncbi_25984236(A1Q1_00722);ncbi_25984371(A1Q1_00857);ncbi_25984386(A1Q1_00872);ncbi_25984490(A1Q1_00976);ncbi_25984529(A1Q1_01015);ncbi_25984891(A1Q1_01377);ncbi_25984910(A1Q1_01396);ncbi_25984949(A1Q1_01435);ncbi_25984996(A1Q1_01482);ncbi_25985143(A1Q1_01629);ncbi_25985184(A1Q1_01670);ncbi_2598…
GO:CC	GO:0019866	organelle inner membrane	0.00601245	59	14	73	276	MSTRG.8676(ND5);ncbi_25983522(A1Q1_00005);ncbi_25983524(A1Q1_00007);ncbi_25983526(A1Q1_00009);ncbi_25983585(A1Q1_00071);ncbi_25983626(A1Q1_00112);ncbi_25983815(A1Q1_00301);ncbi_25983921(A1Q1_00407);ncbi_25983976(A1Q1_00462);ncbi_25983996(A1Q1_00482);ncbi_25984059(A1Q1_00545);ncbi_25984331(A1Q1_00817);ncbi_25984351(A1Q1_00837);ncbi_25984371(A1Q1_00857);ncbi_25984379(A1Q1_00865);ncbi_25984386(A1Q1_…
GO:CC	GO:0005743	mitochondrial inner membrane	0.00143121	58	14	72	260	ncbi_25983522(A1Q1_00005);ncbi_25983524(A1Q1_00007);ncbi_25983526(A1Q1_00009);ncbi_25983585(A1Q1_00071);ncbi_25983626(A1Q1_00112);ncbi_25983815(A1Q1_00301);ncbi_25983921(A1Q1_00407);ncbi_25983976(A1Q1_00462);ncbi_25983996(A1Q1_00482);ncbi_25984059(A1Q1_00545);ncbi_25984331(A1Q1_00817);ncbi_25984351(A1Q1_00837);ncbi_25984371(A1Q1_00857);ncbi_25984379(A1Q1_00865);ncbi_25984386(A1Q1_00872);ncbi_2598…
GO:CC	GO:0005758	mitochondrial intermembrane space	0.0191343	21	0	21	56	ncbi_25983595(A1Q1_00081);ncbi_25983626(A1Q1_00112);ncbi_25984059(A1Q1_00545);ncbi_25984381(A1Q1_00867);ncbi_25984902(A1Q1_01388);ncbi_25985122(A1Q1_01608);ncbi_25985316(A1Q1_01802);ncbi_25985751(A1Q1_02237);ncbi_25986233(A1Q1_02720);ncbi_25987064(A1Q1_03551);ncbi_25987335(A1Q1_03822);ncbi_25989172(A1Q1_05660);ncbi_25989971(A1Q1_06459);ncbi_25990124(A1Q1_06612);ncbi_25990374(A1Q1_06862);ncbi_2599…
GO:CC	GO:0031970	organelle envelope lumen	0.0406099	21	0	21	60	ncbi_25983595(A1Q1_00081);ncbi_25983626(A1Q1_00112);ncbi_25984059(A1Q1_00545);ncbi_25984381(A1Q1_00867);ncbi_25984902(A1Q1_01388);ncbi_25985122(A1Q1_01608);ncbi_25985316(A1Q1_01802);ncbi_25985751(A1Q1_02237);ncbi_25986233(A1Q1_02720);ncbi_25987064(A1Q1_03551);ncbi_25987335(A1Q1_03822);ncbi_25989172(A1Q1_05660);ncbi_25989971(A1Q1_06459);ncbi_25990124(A1Q1_06612);ncbi_25990374(A1Q1_06862);ncbi_2599…
GO:MF	GO:0003824	catalytic activity	0.00241402	412	255	667	3174	MSTRG.2864(RBX1);MSTRG.5084(CNA01530);MSTRG.594(SPCC1739.06c);MSTRG.6277(ARF1);MSTRG.6343(FIG4);MSTRG.6819(UBC13);MSTRG.8032(GCN2);MSTRG.8033(gcn2);MSTRG.8034(gcn2);MSTRG.8676(ND5);MSTRG.8689(ND2);ncbi_25983518(A1Q1_00001);ncbi_25983522(A1Q1_00005);ncbi_25983524(A1Q1_00007);ncbi_25983526(A1Q1_00009);ncbi_25983527(A1Q1_00010);ncbi_25983532(A1Q1_00018);ncbi_25983549(A1Q1_00035);ncbi_25983554(A1Q1_0…
GO:MF	GO:0016491	oxidoreductase activity	9.74217e-09	141	86	227	804	MSTRG.8676(ND5);MSTRG.8689(ND2);ncbi_25983518(A1Q1_00001);ncbi_25983522(A1Q1_00005);ncbi_25983524(A1Q1_00007);ncbi_25983526(A1Q1_00009);ncbi_25983527(A1Q1_00010);ncbi_25983532(A1Q1_00018);ncbi_25983549(A1Q1_00035);ncbi_25983554(A1Q1_00040);ncbi_25983671(A1Q1_00157);ncbi_25983808(A1Q1_00294);ncbi_25983815(A1Q1_00301);ncbi_25983821(A1Q1_00307);ncbi_25983905(A1Q1_00391);ncbi_25983907(A1Q1_00393);ncb…
GO:MF	GO:0048037	cofactor binding	4.33478e-05	102	47	149	543	ncbi_25983526(A1Q1_00009);ncbi_25983527(A1Q1_00010);ncbi_25983549(A1Q1_00035);ncbi_25983587(A1Q1_00073);ncbi_25983611(A1Q1_00097);ncbi_25983808(A1Q1_00294);ncbi_25983815(A1Q1_00301);ncbi_25983821(A1Q1_00307);ncbi_25983848(A1Q1_00334);ncbi_25983869(A1Q1_00355);ncbi_25983905(A1Q1_00391);ncbi_25983907(A1Q1_00393);ncbi_25983921(A1Q1_00407);ncbi_25983924(A1Q1_00410);ncbi_25983934(A1Q1_00420);ncbi_2598…
GO:MF	GO:0005215	transporter activity	8.15483e-06	94	106	200	754	ncbi_25983518(A1Q1_00001);ncbi_25983526(A1Q1_00009);ncbi_25983527(A1Q1_00010);ncbi_25983534(A1Q1_00020);ncbi_25983535(A1Q1_00021);ncbi_25983545(A1Q1_00031);ncbi_25983568(A1Q1_00054);ncbi_25983574(A1Q1_00060);ncbi_25983633(A1Q1_00119);ncbi_25983684(A1Q1_00170);ncbi_25983759(A1Q1_00245);ncbi_25983764(A1Q1_00250);ncbi_25983817(A1Q1_00303);ncbi_25983864(A1Q1_00350);ncbi_25983881(A1Q1_00367);ncbi_2598…
GO:MF	GO:0022857	transmembrane transporter activity	2.3121e-08	85	104	189	647	ncbi_25983518(A1Q1_00001);ncbi_25983526(A1Q1_00009);ncbi_25983527(A1Q1_00010);ncbi_25983534(A1Q1_00020);ncbi_25983535(A1Q1_00021);ncbi_25983545(A1Q1_00031);ncbi_25983568(A1Q1_00054);ncbi_25983574(A1Q1_00060);ncbi_25983633(A1Q1_00119);ncbi_25983684(A1Q1_00170);ncbi_25983759(A1Q1_00245);ncbi_25983764(A1Q1_00250);ncbi_25983817(A1Q1_00303);ncbi_25983864(A1Q1_00350);ncbi_25983881(A1Q1_00367);ncbi_2598…
GO:MF	GO:0050662	coenzyme binding	4.33478e-05	78	39	117	404	ncbi_25983549(A1Q1_00035);ncbi_25983587(A1Q1_00073);ncbi_25983808(A1Q1_00294);ncbi_25983815(A1Q1_00301);ncbi_25983821(A1Q1_00307);ncbi_25983848(A1Q1_00334);ncbi_25983869(A1Q1_00355);ncbi_25983905(A1Q1_00391);ncbi_25983907(A1Q1_00393);ncbi_25983921(A1Q1_00407);ncbi_25983924(A1Q1_00410);ncbi_25983934(A1Q1_00420);ncbi_25984130(A1Q1_00616);ncbi_25984160(A1Q1_00646);ncbi_25984167(A1Q1_00653);ncbi_2598…
GO:MF	GO:0015075	ion transmembrane transporter activity	3.06589e-08	68	79	147	473	ncbi_25983518(A1Q1_00001);ncbi_25983526(A1Q1_00009);ncbi_25983527(A1Q1_00010);ncbi_25983534(A1Q1_00020);ncbi_25983535(A1Q1_00021);ncbi_25983545(A1Q1_00031);ncbi_25983568(A1Q1_00054);ncbi_25983574(A1Q1_00060);ncbi_25983633(A1Q1_00119);ncbi_25983684(A1Q1_00170);ncbi_25983759(A1Q1_00245);ncbi_25983764(A1Q1_00250);ncbi_25983864(A1Q1_00350);ncbi_25983881(A1Q1_00367);ncbi_25983958(A1Q1_00444);ncbi_2598…
GO:MF	GO:0015318	inorganic molecular entity transmembrane transporter activity	2.13768e-07	66	73	139	454	ncbi_25983518(A1Q1_00001);ncbi_25983526(A1Q1_00009);ncbi_25983527(A1Q1_00010);ncbi_25983534(A1Q1_00020);ncbi_25983535(A1Q1_00021);ncbi_25983545(A1Q1_00031);ncbi_25983568(A1Q1_00054);ncbi_25983574(A1Q1_00060);ncbi_25983633(A1Q1_00119);ncbi_25983684(A1Q1_00170);ncbi_25983759(A1Q1_00245);ncbi_25983764(A1Q1_00250);ncbi_25983864(A1Q1_00350);ncbi_25983881(A1Q1_00367);ncbi_25983958(A1Q1_00444);ncbi_2598…
GO:MF	GO:0016829	lyase activity	0.0268035	62	31	93	357	ncbi_25983614(A1Q1_00100);ncbi_25983626(A1Q1_00112);ncbi_25983848(A1Q1_00334);ncbi_25983868(A1Q1_00354);ncbi_25983869(A1Q1_00355);ncbi_25983881(A1Q1_00367);ncbi_25983903(A1Q1_00389);ncbi_25983958(A1Q1_00444);ncbi_25983996(A1Q1_00482);ncbi_25984009(A1Q1_00495);ncbi_25984211(A1Q1_00697);ncbi_25984236(A1Q1_00722);ncbi_25984386(A1Q1_00872);ncbi_25984453(A1Q1_00939);ncbi_25984463(A1Q1_00949);ncbi_2598…
GO:MF	GO:0008324	cation transmembrane transporter activity	8.48323e-07	58	62	120	386	ncbi_25983518(A1Q1_00001);ncbi_25983526(A1Q1_00009);ncbi_25983527(A1Q1_00010);ncbi_25983535(A1Q1_00021);ncbi_25983545(A1Q1_00031);ncbi_25983568(A1Q1_00054);ncbi_25983574(A1Q1_00060);ncbi_25983633(A1Q1_00119);ncbi_25983684(A1Q1_00170);ncbi_25983764(A1Q1_00250);ncbi_25983881(A1Q1_00367);ncbi_25983958(A1Q1_00444);ncbi_25983969(A1Q1_00455);ncbi_25984061(A1Q1_00547);ncbi_25984133(A1Q1_00619);ncbi_2598…
GO:MF	GO:0022890	inorganic cation transmembrane transporter activity	1.23846e-05	57	52	109	360	ncbi_25983518(A1Q1_00001);ncbi_25983526(A1Q1_00009);ncbi_25983527(A1Q1_00010);ncbi_25983535(A1Q1_00021);ncbi_25983545(A1Q1_00031);ncbi_25983568(A1Q1_00054);ncbi_25983574(A1Q1_00060);ncbi_25983633(A1Q1_00119);ncbi_25983684(A1Q1_00170);ncbi_25983764(A1Q1_00250);ncbi_25983881(A1Q1_00367);ncbi_25983958(A1Q1_00444);ncbi_25983969(A1Q1_00455);ncbi_25984061(A1Q1_00547);ncbi_25984133(A1Q1_00619);ncbi_2598…
GO:MF	GO:0022804	active transmembrane transporter activity	2.22052e-06	47	59	106	336	ncbi_25983518(A1Q1_00001);ncbi_25983535(A1Q1_00021);ncbi_25983545(A1Q1_00031);ncbi_25983568(A1Q1_00054);ncbi_25983574(A1Q1_00060);ncbi_25983633(A1Q1_00119);ncbi_25983684(A1Q1_00170);ncbi_25983759(A1Q1_00245);ncbi_25983764(A1Q1_00250);ncbi_25983881(A1Q1_00367);ncbi_25983969(A1Q1_00455);ncbi_25984061(A1Q1_00547);ncbi_25984133(A1Q1_00619);ncbi_25984244(A1Q1_00730);ncbi_25984635(A1Q1_01121);ncbi_2598…
GO:MF	GO:0015077	monovalent inorganic cation transmembrane transporter activity	6.72122e-06	44	38	82	246	ncbi_25983518(A1Q1_00001);ncbi_25983526(A1Q1_00009);ncbi_25983527(A1Q1_00010);ncbi_25983535(A1Q1_00021);ncbi_25983545(A1Q1_00031);ncbi_25983568(A1Q1_00054);ncbi_25983574(A1Q1_00060);ncbi_25983633(A1Q1_00119);ncbi_25983684(A1Q1_00170);ncbi_25983764(A1Q1_00250);ncbi_25983958(A1Q1_00444);ncbi_25983969(A1Q1_00455);ncbi_25984061(A1Q1_00547);ncbi_25984133(A1Q1_00619);ncbi_25984244(A1Q1_00730);ncbi_2598…
GO:MF	GO:0016651	oxidoreductase activity, acting on NAD(P)H	0.00202442	40	16	56	176	MSTRG.8676(ND5);MSTRG.8689(ND2);ncbi_25983518(A1Q1_00001);ncbi_25983524(A1Q1_00007);ncbi_25983905(A1Q1_00391);ncbi_25983907(A1Q1_00393);ncbi_25983924(A1Q1_00410);ncbi_25984167(A1Q1_00653);ncbi_25984273(A1Q1_00759);ncbi_25984381(A1Q1_00867);ncbi_25984545(A1Q1_01031);ncbi_25984796(A1Q1_01282);ncbi_25985072(A1Q1_01558);ncbi_25985143(A1Q1_01629);ncbi_25985276(A1Q1_01762);ncbi_25985316(A1Q1_01802);ncb…
GO:MF	GO:0015078	proton transmembrane transporter activity	2.02979e-05	39	31	70	206	ncbi_25983518(A1Q1_00001);ncbi_25983526(A1Q1_00009);ncbi_25983527(A1Q1_00010);ncbi_25983535(A1Q1_00021);ncbi_25983545(A1Q1_00031);ncbi_25983568(A1Q1_00054);ncbi_25983574(A1Q1_00060);ncbi_25983633(A1Q1_00119);ncbi_25983684(A1Q1_00170);ncbi_25983764(A1Q1_00250);ncbi_25983969(A1Q1_00455);ncbi_25984061(A1Q1_00547);ncbi_25984133(A1Q1_00619);ncbi_25984244(A1Q1_00730);ncbi_25984331(A1Q1_00817);ncbi_2598…
GO:MF	GO:0008509	anion transmembrane transporter activity	2.13768e-07	34	49	83	231	ncbi_25983534(A1Q1_00020);ncbi_25983545(A1Q1_00031);ncbi_25983568(A1Q1_00054);ncbi_25983574(A1Q1_00060);ncbi_25983633(A1Q1_00119);ncbi_25983759(A1Q1_00245);ncbi_25983764(A1Q1_00250);ncbi_25983864(A1Q1_00350);ncbi_25983881(A1Q1_00367);ncbi_25983969(A1Q1_00455);ncbi_25984091(A1Q1_00577);ncbi_25984244(A1Q1_00730);ncbi_25984304(A1Q1_00790);ncbi_25984588(A1Q1_01074);ncbi_25984636(A1Q1_01122);ncbi_2598…
GO:MF	GO:0015238	drug transmembrane transporter activity	4.26609e-07	31	29	60	150	ncbi_25983535(A1Q1_00021);ncbi_25983574(A1Q1_00060);ncbi_25983881(A1Q1_00367);ncbi_25984133(A1Q1_00619);ncbi_25984244(A1Q1_00730);ncbi_25984588(A1Q1_01074);ncbi_25984635(A1Q1_01121);ncbi_25984720(A1Q1_01206);ncbi_25984746(A1Q1_01232);ncbi_25984835(A1Q1_01321);ncbi_25984862(A1Q1_01348);ncbi_25984930(A1Q1_01416);ncbi_25985145(A1Q1_01631);ncbi_25985265(A1Q1_01751);ncbi_25985371(A1Q1_01857);ncbi_2598…
GO:MF	GO:0015291	secondary active transmembrane transporter activity	9.74217e-09	30	45	75	184	ncbi_25983518(A1Q1_00001);ncbi_25983535(A1Q1_00021);ncbi_25983545(A1Q1_00031);ncbi_25983568(A1Q1_00054);ncbi_25983574(A1Q1_00060);ncbi_25983633(A1Q1_00119);ncbi_25983684(A1Q1_00170);ncbi_25983759(A1Q1_00245);ncbi_25983764(A1Q1_00250);ncbi_25983969(A1Q1_00455);ncbi_25984061(A1Q1_00547);ncbi_25984133(A1Q1_00619);ncbi_25984244(A1Q1_00730);ncbi_25984635(A1Q1_01121);ncbi_25984636(A1Q1_01122);ncbi_2598…
GO:MF	GO:0016627	oxidoreductase activity, acting on the CH-CH group of donors	0.0422588	29	20	49	169	ncbi_25983549(A1Q1_00035);ncbi_25983821(A1Q1_00307);ncbi_25983905(A1Q1_00391);ncbi_25984057(A1Q1_00543);ncbi_25984160(A1Q1_00646);ncbi_25984167(A1Q1_00653);ncbi_25984273(A1Q1_00759);ncbi_25984274(A1Q1_00760);ncbi_25984463(A1Q1_00949);ncbi_25985143(A1Q1_01629);ncbi_25985194(A1Q1_01680);ncbi_25985230(A1Q1_01716);ncbi_25985411(A1Q1_01897);ncbi_25985815(A1Q1_02301);ncbi_25985956(A1Q1_02442);ncbi_2598…
GO:MF	GO:0008514	organic anion transmembrane transporter activity	8.48323e-07	27	44	71	193	ncbi_25983545(A1Q1_00031);ncbi_25983568(A1Q1_00054);ncbi_25983574(A1Q1_00060);ncbi_25983633(A1Q1_00119);ncbi_25983759(A1Q1_00245);ncbi_25983764(A1Q1_00250);ncbi_25983881(A1Q1_00367);ncbi_25983969(A1Q1_00455);ncbi_25984244(A1Q1_00730);ncbi_25984304(A1Q1_00790);ncbi_25984588(A1Q1_01074);ncbi_25984636(A1Q1_01122);ncbi_25984746(A1Q1_01232);ncbi_25984835(A1Q1_01321);ncbi_25984862(A1Q1_01348);ncbi_2598…
GO:MF	GO:0016903	oxidoreductase activity, acting on the aldehyde or oxo group of donors	3.41433e-05	26	21	47	122	ncbi_25983671(A1Q1_00157);ncbi_25983815(A1Q1_00301);ncbi_25983907(A1Q1_00393);ncbi_25983924(A1Q1_00410);ncbi_25983958(A1Q1_00444);ncbi_25984275(A1Q1_00761);ncbi_25984545(A1Q1_01031);ncbi_25984796(A1Q1_01282);ncbi_25984830(A1Q1_01316);ncbi_25984941(A1Q1_01427);ncbi_25985633(A1Q1_02119);ncbi_25986062(A1Q1_02548);ncbi_25986080(A1Q1_02566);ncbi_25986161(A1Q1_02648);ncbi_25986216(A1Q1_02703);ncbi_2598…
GO:MF	GO:0015297	antiporter activity	8.48323e-07	25	26	51	122	ncbi_25983518(A1Q1_00001);ncbi_25983535(A1Q1_00021);ncbi_25983568(A1Q1_00054);ncbi_25983574(A1Q1_00060);ncbi_25983759(A1Q1_00245);ncbi_25984133(A1Q1_00619);ncbi_25984244(A1Q1_00730);ncbi_25984635(A1Q1_01121);ncbi_25984696(A1Q1_01182);ncbi_25984720(A1Q1_01206);ncbi_25984746(A1Q1_01232);ncbi_25984835(A1Q1_01321);ncbi_25985123(A1Q1_01609);ncbi_25985145(A1Q1_01631);ncbi_25985777(A1Q1_02263);ncbi_2598…
GO:MF	GO:0005342	organic acid transmembrane transporter activity	8.48323e-07	25	42	67	179	ncbi_25983545(A1Q1_00031);ncbi_25983568(A1Q1_00054);ncbi_25983574(A1Q1_00060);ncbi_25983633(A1Q1_00119);ncbi_25983759(A1Q1_00245);ncbi_25983764(A1Q1_00250);ncbi_25983881(A1Q1_00367);ncbi_25983969(A1Q1_00455);ncbi_25984244(A1Q1_00730);ncbi_25984588(A1Q1_01074);ncbi_25984636(A1Q1_01122);ncbi_25984746(A1Q1_01232);ncbi_25984835(A1Q1_01321);ncbi_25984862(A1Q1_01348);ncbi_25984930(A1Q1_01416);ncbi_2598…
GO:MF	GO:0046943	carboxylic acid transmembrane transporter activity	1.58695e-06	25	41	66	178	ncbi_25983545(A1Q1_00031);ncbi_25983568(A1Q1_00054);ncbi_25983574(A1Q1_00060);ncbi_25983633(A1Q1_00119);ncbi_25983759(A1Q1_00245);ncbi_25983764(A1Q1_00250);ncbi_25983881(A1Q1_00367);ncbi_25983969(A1Q1_00455);ncbi_25984244(A1Q1_00730);ncbi_25984588(A1Q1_01074);ncbi_25984636(A1Q1_01122);ncbi_25984746(A1Q1_01232);ncbi_25984835(A1Q1_01321);ncbi_25984862(A1Q1_01348);ncbi_25984930(A1Q1_01416);ncbi_2598…
GO:MF	GO:0008028	monocarboxylic acid transmembrane transporter activity	8.14507e-08	24	35	59	140	ncbi_25983545(A1Q1_00031);ncbi_25983568(A1Q1_00054);ncbi_25983574(A1Q1_00060);ncbi_25983633(A1Q1_00119);ncbi_25983759(A1Q1_00245);ncbi_25983764(A1Q1_00250);ncbi_25983881(A1Q1_00367);ncbi_25983969(A1Q1_00455);ncbi_25984244(A1Q1_00730);ncbi_25984588(A1Q1_01074);ncbi_25984636(A1Q1_01122);ncbi_25984746(A1Q1_01232);ncbi_25984835(A1Q1_01321);ncbi_25984862(A1Q1_01348);ncbi_25984930(A1Q1_01416);ncbi_2598…
GO:MF	GO:0016620	oxidoreductase activity, acting on the aldehyde or oxo group of donors, NAD or NADP as acceptor	0.000421572	23	16	39	103	ncbi_25983671(A1Q1_00157);ncbi_25983815(A1Q1_00301);ncbi_25983907(A1Q1_00393);ncbi_25983924(A1Q1_00410);ncbi_25984275(A1Q1_00761);ncbi_25984545(A1Q1_01031);ncbi_25984796(A1Q1_01282);ncbi_25984941(A1Q1_01427);ncbi_25985633(A1Q1_02119);ncbi_25986062(A1Q1_02548);ncbi_25986080(A1Q1_02566);ncbi_25986161(A1Q1_02648);ncbi_25986301(A1Q1_02788);ncbi_25986517(A1Q1_03004);ncbi_25987220(A1Q1_03707);ncbi_2598…
GO:MF	GO:0015103	inorganic anion transmembrane transporter activity	2.02979e-05	22	25	47	120	ncbi_25983534(A1Q1_00020);ncbi_25983574(A1Q1_00060);ncbi_25983633(A1Q1_00119);ncbi_25983759(A1Q1_00245);ncbi_25983764(A1Q1_00250);ncbi_25983864(A1Q1_00350);ncbi_25983881(A1Q1_00367);ncbi_25984091(A1Q1_00577);ncbi_25984835(A1Q1_01321);ncbi_25984862(A1Q1_01348);ncbi_25984930(A1Q1_01416);ncbi_25985018(A1Q1_01504);ncbi_25985215(A1Q1_01701);ncbi_25985265(A1Q1_01751);ncbi_25985371(A1Q1_01857);ncbi_2598…
GO:MF	GO:0015298	solute:cation antiporter activity	8.15483e-06	21	18	39	89	ncbi_25983518(A1Q1_00001);ncbi_25983535(A1Q1_00021);ncbi_25983568(A1Q1_00054);ncbi_25983574(A1Q1_00060);ncbi_25984133(A1Q1_00619);ncbi_25984244(A1Q1_00730);ncbi_25984635(A1Q1_01121);ncbi_25984696(A1Q1_01182);ncbi_25984720(A1Q1_01206);ncbi_25984746(A1Q1_01232);ncbi_25984835(A1Q1_01321);ncbi_25985123(A1Q1_01609);ncbi_25985777(A1Q1_02263);ncbi_25985785(A1Q1_02271);ncbi_25985932(A1Q1_02418);ncbi_2598…
GO:MF	GO:0015299	solute:proton antiporter activity	1.90429e-05	21	16	37	85	ncbi_25983518(A1Q1_00001);ncbi_25983535(A1Q1_00021);ncbi_25983574(A1Q1_00060);ncbi_25984133(A1Q1_00619);ncbi_25984244(A1Q1_00730);ncbi_25984635(A1Q1_01121);ncbi_25984696(A1Q1_01182);ncbi_25984720(A1Q1_01206);ncbi_25984746(A1Q1_01232);ncbi_25984835(A1Q1_01321);ncbi_25985123(A1Q1_01609);ncbi_25985777(A1Q1_02263);ncbi_25985785(A1Q1_02271);ncbi_25985932(A1Q1_02418);ncbi_25986025(A1Q1_02511);ncbi_2598…
GO:MF	GO:0042910	xenobiotic transmembrane transporter activity	5.23947e-05	21	26	47	124	ncbi_25983535(A1Q1_00021);ncbi_25983574(A1Q1_00060);ncbi_25983633(A1Q1_00119);ncbi_25983764(A1Q1_00250);ncbi_25984061(A1Q1_00547);ncbi_25984133(A1Q1_00619);ncbi_25984244(A1Q1_00730);ncbi_25984635(A1Q1_01121);ncbi_25984746(A1Q1_01232);ncbi_25984835(A1Q1_01321);ncbi_25985215(A1Q1_01701);ncbi_25985265(A1Q1_01751);ncbi_25985465(A1Q1_01951);ncbi_25985777(A1Q1_02263);ncbi_25985785(A1Q1_02271);ncbi_2598…
GO:MF	GO:0015307	drug:proton antiporter activity	8.59413e-05	20	11	31	70	ncbi_25983535(A1Q1_00021);ncbi_25983574(A1Q1_00060);ncbi_25984133(A1Q1_00619);ncbi_25984244(A1Q1_00730);ncbi_25984635(A1Q1_01121);ncbi_25984720(A1Q1_01206);ncbi_25984746(A1Q1_01232);ncbi_25984835(A1Q1_01321);ncbi_25985777(A1Q1_02263);ncbi_25985785(A1Q1_02271);ncbi_25985932(A1Q1_02418);ncbi_25986025(A1Q1_02511);ncbi_25987053(A1Q1_03540);ncbi_25987187(A1Q1_03674);ncbi_25987290(A1Q1_03777);ncbi_2598…
GO:MF	GO:0019842	vitamin binding	0.0268035	20	11	31	92	ncbi_25983587(A1Q1_00073);ncbi_25983848(A1Q1_00334);ncbi_25983869(A1Q1_00355);ncbi_25984371(A1Q1_00857);ncbi_25985121(A1Q1_01607);ncbi_25985194(A1Q1_01680);ncbi_25985497(A1Q1_01983);ncbi_25985758(A1Q1_02244);ncbi_25985803(A1Q1_02289);ncbi_25985833(A1Q1_02319);ncbi_25986287(A1Q1_02774);ncbi_25986501(A1Q1_02988);ncbi_25987222(A1Q1_03709);ncbi_25987515(A1Q1_04002);ncbi_25987533(A1Q1_04020);ncbi_2598…
GO:MF	GO:0016209	antioxidant activity	0.019732	19	8	27	75	ncbi_25984273(A1Q1_00759);ncbi_25984892(A1Q1_01378);ncbi_25984893(A1Q1_01379);ncbi_25984902(A1Q1_01388);ncbi_25985143(A1Q1_01629);ncbi_25985276(A1Q1_01762);ncbi_25985956(A1Q1_02442);ncbi_25986588(A1Q1_03075);ncbi_25986679(A1Q1_03166);ncbi_25986731(A1Q1_03218);ncbi_25986759(A1Q1_03246);ncbi_25987182(A1Q1_03669);ncbi_25987637(A1Q1_04124);ncbi_25988040(A1Q1_04527);ncbi_25988235(A1Q1_04723);ncbi_2598…
GO:MF	GO:0015144	carbohydrate transmembrane transporter activity	0.000958798	18	26	44	125	ncbi_25983534(A1Q1_00020);ncbi_25983535(A1Q1_00021);ncbi_25983633(A1Q1_00119);ncbi_25983764(A1Q1_00250);ncbi_25983881(A1Q1_00367);ncbi_25984061(A1Q1_00547);ncbi_25984091(A1Q1_00577);ncbi_25984635(A1Q1_01121);ncbi_25984835(A1Q1_01321);ncbi_25984862(A1Q1_01348);ncbi_25984930(A1Q1_01416);ncbi_25985215(A1Q1_01701);ncbi_25985265(A1Q1_01751);ncbi_25985371(A1Q1_01857);ncbi_25985465(A1Q1_01951);ncbi_2598…
GO:MF	GO:0051119	sugar transmembrane transporter activity	0.00111355	17	26	43	122	ncbi_25983534(A1Q1_00020);ncbi_25983535(A1Q1_00021);ncbi_25983633(A1Q1_00119);ncbi_25983764(A1Q1_00250);ncbi_25983881(A1Q1_00367);ncbi_25984061(A1Q1_00547);ncbi_25984091(A1Q1_00577);ncbi_25984635(A1Q1_01121);ncbi_25984835(A1Q1_01321);ncbi_25984862(A1Q1_01348);ncbi_25984930(A1Q1_01416);ncbi_25985215(A1Q1_01701);ncbi_25985265(A1Q1_01751);ncbi_25985371(A1Q1_01857);ncbi_25985465(A1Q1_01951);ncbi_2598…
GO:MF	GO:0004022	alcohol dehydrogenase (NAD) activity	0.0252246	16	3	19	47	ncbi_25983808(A1Q1_00294);ncbi_25983907(A1Q1_00393);ncbi_25983924(A1Q1_00410);ncbi_25984545(A1Q1_01031);ncbi_25984796(A1Q1_01282);ncbi_25984941(A1Q1_01427);ncbi_25985378(A1Q1_01864);ncbi_25985550(A1Q1_02036);ncbi_25986301(A1Q1_02788);ncbi_25986517(A1Q1_03004);ncbi_25987342(A1Q1_03829);ncbi_25987423(A1Q1_03910);ncbi_25988774(A1Q1_05262);ncbi_25988777(A1Q1_05265);ncbi_25989931(A1Q1_06419);ncbi_2599…
GO:MF	GO:0016791	phosphatase activity	0.0465809	16	21	37	120	MSTRG.6343(FIG4);ncbi_25984765(A1Q1_01251);ncbi_25985047(A1Q1_01533);ncbi_25985251(A1Q1_01737);ncbi_25985327(A1Q1_01813);ncbi_25985453(A1Q1_01939);ncbi_25986059(A1Q1_02545);ncbi_25986406(A1Q1_02893);ncbi_25986430(A1Q1_02917);ncbi_25986552(A1Q1_03039);ncbi_25986612(A1Q1_03099);ncbi_25986683(A1Q1_03170);ncbi_25986863(A1Q1_03350);ncbi_25987060(A1Q1_03547);ncbi_25987208(A1Q1_03695);ncbi_25987401(A1Q1…
GO:MF	GO:0015114	phosphate ion transmembrane transporter activity	0.000162032	15	19	34	82	ncbi_25983534(A1Q1_00020);ncbi_25983574(A1Q1_00060);ncbi_25983633(A1Q1_00119);ncbi_25983764(A1Q1_00250);ncbi_25983881(A1Q1_00367);ncbi_25984091(A1Q1_00577);ncbi_25984835(A1Q1_01321);ncbi_25984862(A1Q1_01348);ncbi_25984930(A1Q1_01416);ncbi_25985215(A1Q1_01701);ncbi_25985265(A1Q1_01751);ncbi_25985371(A1Q1_01857);ncbi_25985465(A1Q1_01951);ncbi_25985941(A1Q1_02427);ncbi_25986064(A1Q1_02550);ncbi_2598…
GO:MF	GO:0050660	flavin adenine dinucleotide binding	0.0327686	15	19	34	105	ncbi_25983549(A1Q1_00035);ncbi_25983905(A1Q1_00391);ncbi_25984167(A1Q1_00653);ncbi_25984273(A1Q1_00759);ncbi_25984730(A1Q1_01216);ncbi_25985143(A1Q1_01629);ncbi_25985230(A1Q1_01716);ncbi_25985751(A1Q1_02237);ncbi_25985815(A1Q1_02301);ncbi_25985956(A1Q1_02442);ncbi_25986065(A1Q1_02551);ncbi_25986364(A1Q1_02851);ncbi_25986679(A1Q1_03166);ncbi_25986759(A1Q1_03246);ncbi_25987133(A1Q1_03620);ncbi_2598…
GO:MF	GO:0004024	alcohol dehydrogenase activity, zinc-dependent	0.0359325	14	2	16	38	ncbi_25983907(A1Q1_00393);ncbi_25983924(A1Q1_00410);ncbi_25984545(A1Q1_01031);ncbi_25984796(A1Q1_01282);ncbi_25984941(A1Q1_01427);ncbi_25985378(A1Q1_01864);ncbi_25986301(A1Q1_02788);ncbi_25986517(A1Q1_03004);ncbi_25987342(A1Q1_03829);ncbi_25987423(A1Q1_03910);ncbi_25988774(A1Q1_05262);ncbi_25988777(A1Q1_05265);ncbi_25989931(A1Q1_06419);ncbi_25990195(A1Q1_06683);ncbi_25990290(A1Q1_06778);ncbi_2599…
GO:MF	GO:1901682	sulfur compound transmembrane transporter activity	0.0149885	13	13	26	70	ncbi_25983881(A1Q1_00367);ncbi_25984862(A1Q1_01348);ncbi_25984930(A1Q1_01416);ncbi_25985018(A1Q1_01504);ncbi_25985265(A1Q1_01751);ncbi_25985371(A1Q1_01857);ncbi_25985581(A1Q1_02067);ncbi_25985941(A1Q1_02427);ncbi_25986064(A1Q1_02550);ncbi_25986553(A1Q1_03040);ncbi_25986823(A1Q1_03310);ncbi_25986986(A1Q1_03473);ncbi_25987367(A1Q1_03854);ncbi_25987385(A1Q1_03872);ncbi_25987434(A1Q1_03921);ncbi_2598…
GO:MF	GO:0005507	copper ion binding	0.00258622	12	4	16	31	ncbi_25983526(A1Q1_00009);ncbi_25983587(A1Q1_00073);ncbi_25984381(A1Q1_00867);ncbi_25984765(A1Q1_01251);ncbi_25984892(A1Q1_01378);ncbi_25984902(A1Q1_01388);ncbi_25985316(A1Q1_01802);ncbi_25985513(A1Q1_01999);ncbi_25986929(A1Q1_03416);ncbi_25986958(A1Q1_03445);ncbi_25987574(A1Q1_04061);ncbi_25987657(A1Q1_04144);ncbi_25988154(A1Q1_04642);ncbi_25988877(A1Q1_05365);ncbi_25990377(A1Q1_06865);ncbi_2599…
GO:MF	GO:0004029	aldehyde dehydrogenase (NAD) activity	0.0407415	12	5	17	42	ncbi_25983815(A1Q1_00301);ncbi_25984275(A1Q1_00761);ncbi_25984545(A1Q1_01031);ncbi_25986080(A1Q1_02566);ncbi_25986517(A1Q1_03004);ncbi_25987342(A1Q1_03829);ncbi_25987423(A1Q1_03910);ncbi_25987577(A1Q1_04064);ncbi_25988033(A1Q1_04520);ncbi_25988326(A1Q1_04814);ncbi_25988346(A1Q1_04834);ncbi_25988774(A1Q1_05262);ncbi_25988777(A1Q1_05265);ncbi_25989023(A1Q1_05511);ncbi_25990195(A1Q1_06683);ncbi_2599…
GO:MF	GO:1901505	carbohydrate derivative transmembrane transporter activity	0.0434353	12	12	24	68	ncbi_25983881(A1Q1_00367);ncbi_25984304(A1Q1_00790);ncbi_25984862(A1Q1_01348);ncbi_25984930(A1Q1_01416);ncbi_25984949(A1Q1_01435);ncbi_25985265(A1Q1_01751);ncbi_25985371(A1Q1_01857);ncbi_25985433(A1Q1_01919);ncbi_25985941(A1Q1_02427);ncbi_25986064(A1Q1_02550);ncbi_25986553(A1Q1_03040);ncbi_25986823(A1Q1_03310);ncbi_25986986(A1Q1_03473);ncbi_25987367(A1Q1_03854);ncbi_25987385(A1Q1_03872);ncbi_2598…
GO:MF	GO:0008519	ammonium transmembrane transporter activity	0.0149885	10	11	21	52	ncbi_25983881(A1Q1_00367);ncbi_25984746(A1Q1_01232);ncbi_25984862(A1Q1_01348);ncbi_25984930(A1Q1_01416);ncbi_25985265(A1Q1_01751);ncbi_25985371(A1Q1_01857);ncbi_25985941(A1Q1_02427);ncbi_25986064(A1Q1_02550);ncbi_25986823(A1Q1_03310);ncbi_25986986(A1Q1_03473);ncbi_25987367(A1Q1_03854);ncbi_25987385(A1Q1_03872);ncbi_25987434(A1Q1_03921);ncbi_25988449(A1Q1_04937);ncbi_25988908(A1Q1_05396);ncbi_2598…
GO:MF	GO:0015116	sulfate transmembrane transporter activity	0.0251848	10	11	21	54	ncbi_25983881(A1Q1_00367);ncbi_25984862(A1Q1_01348);ncbi_25984930(A1Q1_01416);ncbi_25985265(A1Q1_01751);ncbi_25985371(A1Q1_01857);ncbi_25985581(A1Q1_02067);ncbi_25985941(A1Q1_02427);ncbi_25986064(A1Q1_02550);ncbi_25986823(A1Q1_03310);ncbi_25986986(A1Q1_03473);ncbi_25987367(A1Q1_03854);ncbi_25987385(A1Q1_03872);ncbi_25987434(A1Q1_03921);ncbi_25987946(A1Q1_04433);ncbi_25988172(A1Q1_04660);ncbi_2598…
GO:MF	GO:0043216	daunorubicin-transporting ATPase activity	0.0442074	10	8	18	46	ncbi_25983881(A1Q1_00367);ncbi_25984862(A1Q1_01348);ncbi_25984930(A1Q1_01416);ncbi_25985265(A1Q1_01751);ncbi_25985371(A1Q1_01857);ncbi_25985581(A1Q1_02067);ncbi_25985941(A1Q1_02427);ncbi_25986064(A1Q1_02550);ncbi_25986823(A1Q1_03310);ncbi_25986986(A1Q1_03473);ncbi_25987367(A1Q1_03854);ncbi_25987385(A1Q1_03872);ncbi_25987434(A1Q1_03921);ncbi_25988449(A1Q1_04937);ncbi_25988908(A1Q1_05396);ncbi_2598…
GO:MF	GO:1901474	azole transmembrane transporter activity	0.0476619	10	9	19	50	ncbi_25983881(A1Q1_00367);ncbi_25984862(A1Q1_01348);ncbi_25984930(A1Q1_01416);ncbi_25985265(A1Q1_01751);ncbi_25985371(A1Q1_01857);ncbi_25985581(A1Q1_02067);ncbi_25985941(A1Q1_02427);ncbi_25986064(A1Q1_02550);ncbi_25986823(A1Q1_03310);ncbi_25986986(A1Q1_03473);ncbi_25987367(A1Q1_03854);ncbi_25987385(A1Q1_03872);ncbi_25987434(A1Q1_03921);ncbi_25988213(A1Q1_04701);ncbi_25988449(A1Q1_04937);ncbi_2598…
GO:MF	GO:0050451	CoA-disulfide reductase activity	0.0110468	8	4	12	22	ncbi_25983905(A1Q1_00391);ncbi_25984273(A1Q1_00759);ncbi_25985143(A1Q1_01629);ncbi_25985956(A1Q1_02442);ncbi_25986759(A1Q1_03246);ncbi_25987637(A1Q1_04124);ncbi_25989324(A1Q1_05812);ncbi_25989753(A1Q1_06241);ncbi_25990088(A1Q1_06576);ncbi_25990284(A1Q1_06772);ncbi_25990489(A1Q1_06977);ncbi_25991786(A1Q1_08274)
GO:MF	GO:0016709	oxidoreductase activity, acting on paired donors, with incorporation or reduction of molecular oxygen, NAD(P)H as one donor, and incorporation of one atom of oxygen	0.0363533	8	16	24	67	ncbi_25983549(A1Q1_00035);ncbi_25983554(A1Q1_00040);ncbi_25983905(A1Q1_00391);ncbi_25984165(A1Q1_00651);ncbi_25984167(A1Q1_00653);ncbi_25984730(A1Q1_01216);ncbi_25985956(A1Q1_02442);ncbi_25986694(A1Q1_03181);ncbi_25986759(A1Q1_03246);ncbi_25986958(A1Q1_03445);ncbi_25988029(A1Q1_04516);ncbi_25988235(A1Q1_04723);ncbi_25988240(A1Q1_04728);ncbi_25988739(A1Q1_05227);ncbi_25988770(A1Q1_05258);ncbi_2598…
GO:MF	GO:0015293	symporter activity	0.00230336	6	22	28	70	ncbi_25983545(A1Q1_00031);ncbi_25983568(A1Q1_00054);ncbi_25983633(A1Q1_00119);ncbi_25983684(A1Q1_00170);ncbi_25983759(A1Q1_00245);ncbi_25983764(A1Q1_00250);ncbi_25983969(A1Q1_00455);ncbi_25984061(A1Q1_00547);ncbi_25984636(A1Q1_01122);ncbi_25984835(A1Q1_01321);ncbi_25985465(A1Q1_01951);ncbi_25985777(A1Q1_02263);ncbi_25985785(A1Q1_02271);ncbi_25986052(A1Q1_02538);ncbi_25986452(A1Q1_02939);ncbi_2598…
GO:MF	GO:0015294	solute:cation symporter activity	0.00451351	5	22	27	69	ncbi_25983545(A1Q1_00031);ncbi_25983568(A1Q1_00054);ncbi_25983633(A1Q1_00119);ncbi_25983684(A1Q1_00170);ncbi_25983764(A1Q1_00250);ncbi_25983969(A1Q1_00455);ncbi_25984061(A1Q1_00547);ncbi_25984636(A1Q1_01122);ncbi_25984835(A1Q1_01321);ncbi_25985465(A1Q1_01951);ncbi_25985777(A1Q1_02263);ncbi_25985785(A1Q1_02271);ncbi_25986052(A1Q1_02538);ncbi_25986452(A1Q1_02939);ncbi_25986553(A1Q1_03040);ncbi_2598…
GO:MF	GO:0015295	solute:proton symporter activity	0.0174392	5	20	25	67	ncbi_25983545(A1Q1_00031);ncbi_25983568(A1Q1_00054);ncbi_25983633(A1Q1_00119);ncbi_25983684(A1Q1_00170);ncbi_25983764(A1Q1_00250);ncbi_25983969(A1Q1_00455);ncbi_25984061(A1Q1_00547);ncbi_25984636(A1Q1_01122);ncbi_25984835(A1Q1_01321);ncbi_25985465(A1Q1_01951);ncbi_25985777(A1Q1_02263);ncbi_25985785(A1Q1_02271);ncbi_25986052(A1Q1_02538);ncbi_25986452(A1Q1_02939);ncbi_25986553(A1Q1_03040);ncbi_2598…
GO:MF	GO:0015042	trypanothione-disulfide reductase activity	0.0359325	5	1	6	8	ncbi_25984273(A1Q1_00759);ncbi_25985143(A1Q1_01629);ncbi_25987637(A1Q1_04124);ncbi_25989753(A1Q1_06241);ncbi_25990088(A1Q1_06576);ncbi_25991786(A1Q1_08274)
GO:BP	GO:0044281	small molecule metabolic process	5.02315e-06	209	138	347	1452	MSTRG.5084(CNA01530);ncbi_25983518(A1Q1_00001);ncbi_25983522(A1Q1_00005);ncbi_25983524(A1Q1_00007);ncbi_25983526(A1Q1_00009);ncbi_25983532(A1Q1_00018);ncbi_25983545(A1Q1_00031);ncbi_25983549(A1Q1_00035);ncbi_25983554(A1Q1_00040);ncbi_25983568(A1Q1_00054);ncbi_25983569(A1Q1_00055);ncbi_25983587(A1Q1_00073);ncbi_25983614(A1Q1_00100);ncbi_25983671(A1Q1_00157);ncbi_25983775(A1Q1_00261);ncbi_25983776(…
GO:BP	GO:0006082	organic acid metabolic process	3.35777e-06	150	99	249	972	MSTRG.5084(CNA01530);ncbi_25983545(A1Q1_00031);ncbi_25983549(A1Q1_00035);ncbi_25983568(A1Q1_00054);ncbi_25983569(A1Q1_00055);ncbi_25983587(A1Q1_00073);ncbi_25983614(A1Q1_00100);ncbi_25983671(A1Q1_00157);ncbi_25983776(A1Q1_00262);ncbi_25983808(A1Q1_00294);ncbi_25983815(A1Q1_00301);ncbi_25983821(A1Q1_00307);ncbi_25983848(A1Q1_00334);ncbi_25983868(A1Q1_00354);ncbi_25983869(A1Q1_00355);ncbi_25983903(…
GO:BP	GO:0043436	oxoacid metabolic process	6.56309e-06	149	96	245	964	MSTRG.5084(CNA01530);ncbi_25983545(A1Q1_00031);ncbi_25983549(A1Q1_00035);ncbi_25983568(A1Q1_00054);ncbi_25983569(A1Q1_00055);ncbi_25983587(A1Q1_00073);ncbi_25983614(A1Q1_00100);ncbi_25983671(A1Q1_00157);ncbi_25983776(A1Q1_00262);ncbi_25983808(A1Q1_00294);ncbi_25983815(A1Q1_00301);ncbi_25983821(A1Q1_00307);ncbi_25983848(A1Q1_00334);ncbi_25983868(A1Q1_00354);ncbi_25983869(A1Q1_00355);ncbi_25983903(…
GO:BP	GO:0019752	carboxylic acid metabolic process	6.81086e-06	148	94	242	951	MSTRG.5084(CNA01530);ncbi_25983545(A1Q1_00031);ncbi_25983549(A1Q1_00035);ncbi_25983568(A1Q1_00054);ncbi_25983569(A1Q1_00055);ncbi_25983587(A1Q1_00073);ncbi_25983614(A1Q1_00100);ncbi_25983671(A1Q1_00157);ncbi_25983776(A1Q1_00262);ncbi_25983808(A1Q1_00294);ncbi_25983815(A1Q1_00301);ncbi_25983821(A1Q1_00307);ncbi_25983848(A1Q1_00334);ncbi_25983868(A1Q1_00354);ncbi_25983869(A1Q1_00355);ncbi_25983903(…
GO:BP	GO:0055114	oxidation-reduction process	7.32596e-06	135	78	213	818	MSTRG.8676(ND5);MSTRG.8689(ND2);ncbi_25983518(A1Q1_00001);ncbi_25983522(A1Q1_00005);ncbi_25983524(A1Q1_00007);ncbi_25983526(A1Q1_00009);ncbi_25983527(A1Q1_00010);ncbi_25983532(A1Q1_00018);ncbi_25983549(A1Q1_00035);ncbi_25983595(A1Q1_00081);ncbi_25983808(A1Q1_00294);ncbi_25983815(A1Q1_00301);ncbi_25983821(A1Q1_00307);ncbi_25983905(A1Q1_00391);ncbi_25983907(A1Q1_00393);ncbi_25983921(A1Q1_00407);ncb…
GO:BP	GO:0044283	small molecule biosynthetic process	0.00675043	129	76	205	859	MSTRG.5084(CNA01530);ncbi_25983549(A1Q1_00035);ncbi_25983554(A1Q1_00040);ncbi_25983587(A1Q1_00073);ncbi_25983671(A1Q1_00157);ncbi_25983805(A1Q1_00291);ncbi_25983815(A1Q1_00301);ncbi_25983821(A1Q1_00307);ncbi_25983868(A1Q1_00354);ncbi_25983869(A1Q1_00355);ncbi_25983905(A1Q1_00391);ncbi_25983958(A1Q1_00444);ncbi_25983996(A1Q1_00482);ncbi_25984045(A1Q1_00531);ncbi_25984160(A1Q1_00646);ncbi_25984165(…
GO:BP	GO:0006520	cellular amino acid metabolic process	2.22281e-08	106	64	170	564	MSTRG.5084(CNA01530);ncbi_25983545(A1Q1_00031);ncbi_25983549(A1Q1_00035);ncbi_25983568(A1Q1_00054);ncbi_25983569(A1Q1_00055);ncbi_25983587(A1Q1_00073);ncbi_25983614(A1Q1_00100);ncbi_25983671(A1Q1_00157);ncbi_25983776(A1Q1_00262);ncbi_25983808(A1Q1_00294);ncbi_25983815(A1Q1_00301);ncbi_25983848(A1Q1_00334);ncbi_25983868(A1Q1_00354);ncbi_25983869(A1Q1_00355);ncbi_25983903(A1Q1_00389);ncbi_25983905(…
GO:BP	GO:0017144	drug metabolic process	0.00246914	104	63	167	666	MSTRG.5084(CNA01530);ncbi_25983518(A1Q1_00001);ncbi_25983522(A1Q1_00005);ncbi_25983524(A1Q1_00007);ncbi_25983526(A1Q1_00009);ncbi_25983549(A1Q1_00035);ncbi_25983587(A1Q1_00073);ncbi_25983671(A1Q1_00157);ncbi_25983805(A1Q1_00291);ncbi_25983815(A1Q1_00301);ncbi_25983821(A1Q1_00307);ncbi_25983848(A1Q1_00334);ncbi_25983908(A1Q1_00394);ncbi_25983958(A1Q1_00444);ncbi_25983996(A1Q1_00482);ncbi_25984045(…
GO:BP	GO:0046394	carboxylic acid biosynthetic process	0.000348048	103	51	154	586	MSTRG.5084(CNA01530);ncbi_25983549(A1Q1_00035);ncbi_25983587(A1Q1_00073);ncbi_25983671(A1Q1_00157);ncbi_25983815(A1Q1_00301);ncbi_25983821(A1Q1_00307);ncbi_25983868(A1Q1_00354);ncbi_25983869(A1Q1_00355);ncbi_25983905(A1Q1_00391);ncbi_25983958(A1Q1_00444);ncbi_25983996(A1Q1_00482);ncbi_25984045(A1Q1_00531);ncbi_25984160(A1Q1_00646);ncbi_25984167(A1Q1_00653);ncbi_25984232(A1Q1_00718);ncbi_25984273(…
GO:BP	GO:0016053	organic acid biosynthetic process	0.00052023	103	51	154	590	MSTRG.5084(CNA01530);ncbi_25983549(A1Q1_00035);ncbi_25983587(A1Q1_00073);ncbi_25983671(A1Q1_00157);ncbi_25983815(A1Q1_00301);ncbi_25983821(A1Q1_00307);ncbi_25983868(A1Q1_00354);ncbi_25983869(A1Q1_00355);ncbi_25983905(A1Q1_00391);ncbi_25983958(A1Q1_00444);ncbi_25983996(A1Q1_00482);ncbi_25984045(A1Q1_00531);ncbi_25984160(A1Q1_00646);ncbi_25984167(A1Q1_00653);ncbi_25984232(A1Q1_00718);ncbi_25984273(…
GO:BP	GO:1901605	alpha-amino acid metabolic process	2.22281e-08	93	54	147	470	MSTRG.5084(CNA01530);ncbi_25983549(A1Q1_00035);ncbi_25983568(A1Q1_00054);ncbi_25983569(A1Q1_00055);ncbi_25983587(A1Q1_00073);ncbi_25983614(A1Q1_00100);ncbi_25983671(A1Q1_00157);ncbi_25983776(A1Q1_00262);ncbi_25983808(A1Q1_00294);ncbi_25983815(A1Q1_00301);ncbi_25983848(A1Q1_00334);ncbi_25983868(A1Q1_00354);ncbi_25983869(A1Q1_00355);ncbi_25983903(A1Q1_00389);ncbi_25983905(A1Q1_00391);ncbi_25983907(…
GO:BP	GO:0006790	sulfur compound metabolic process	3.51492e-06	92	55	147	510	MSTRG.5084(CNA01530);ncbi_25983549(A1Q1_00035);ncbi_25983587(A1Q1_00073);ncbi_25983671(A1Q1_00157);ncbi_25983776(A1Q1_00262);ncbi_25983805(A1Q1_00291);ncbi_25983869(A1Q1_00355);ncbi_25983881(A1Q1_00367);ncbi_25983908(A1Q1_00394);ncbi_25983958(A1Q1_00444);ncbi_25983996(A1Q1_00482);ncbi_25984045(A1Q1_00531);ncbi_25984082(A1Q1_00568);ncbi_25984167(A1Q1_00653);ncbi_25984232(A1Q1_00718);ncbi_25984273(…
GO:BP	GO:0006811	ion transport	3.51492e-06	87	83	170	612	ncbi_25983518(A1Q1_00001);ncbi_25983526(A1Q1_00009);ncbi_25983527(A1Q1_00010);ncbi_25983534(A1Q1_00020);ncbi_25983545(A1Q1_00031);ncbi_25983549(A1Q1_00035);ncbi_25983554(A1Q1_00040);ncbi_25983568(A1Q1_00054);ncbi_25983574(A1Q1_00060);ncbi_25983633(A1Q1_00119);ncbi_25983759(A1Q1_00245);ncbi_25983764(A1Q1_00250);ncbi_25983864(A1Q1_00350);ncbi_25983881(A1Q1_00367);ncbi_25983907(A1Q1_00393);ncbi_2598…
GO:BP	GO:0055085	transmembrane transport	3.19374e-06	86	100	186	679	ncbi_25983526(A1Q1_00009);ncbi_25983527(A1Q1_00010);ncbi_25983534(A1Q1_00020);ncbi_25983535(A1Q1_00021);ncbi_25983545(A1Q1_00031);ncbi_25983554(A1Q1_00040);ncbi_25983568(A1Q1_00054);ncbi_25983574(A1Q1_00060);ncbi_25983633(A1Q1_00119);ncbi_25983684(A1Q1_00170);ncbi_25983759(A1Q1_00245);ncbi_25983764(A1Q1_00250);ncbi_25983817(A1Q1_00303);ncbi_25983864(A1Q1_00350);ncbi_25983881(A1Q1_00367);ncbi_2598…
GO:BP	GO:0044282	small molecule catabolic process	1.02019e-05	71	52	123	418	ncbi_25983545(A1Q1_00031);ncbi_25983568(A1Q1_00054);ncbi_25983569(A1Q1_00055);ncbi_25983587(A1Q1_00073);ncbi_25983614(A1Q1_00100);ncbi_25983775(A1Q1_00261);ncbi_25983776(A1Q1_00262);ncbi_25983808(A1Q1_00294);ncbi_25983815(A1Q1_00301);ncbi_25983848(A1Q1_00334);ncbi_25983869(A1Q1_00355);ncbi_25983881(A1Q1_00367);ncbi_25983903(A1Q1_00389);ncbi_25983907(A1Q1_00393);ncbi_25983924(A1Q1_00410);ncbi_2598…
GO:BP	GO:0008652	cellular amino acid biosynthetic process	7.32596e-06	69	33	102	327	MSTRG.5084(CNA01530);ncbi_25983549(A1Q1_00035);ncbi_25983587(A1Q1_00073);ncbi_25983671(A1Q1_00157);ncbi_25983815(A1Q1_00301);ncbi_25983868(A1Q1_00354);ncbi_25983869(A1Q1_00355);ncbi_25983905(A1Q1_00391);ncbi_25983996(A1Q1_00482);ncbi_25984273(A1Q1_00759);ncbi_25984371(A1Q1_00857);ncbi_25984453(A1Q1_00939);ncbi_25984490(A1Q1_00976);ncbi_25984765(A1Q1_01251);ncbi_25984781(A1Q1_01267);ncbi_25984826(…
GO:BP	GO:1901607	alpha-amino acid biosynthetic process	7.32596e-06	65	32	97	306	MSTRG.5084(CNA01530);ncbi_25983549(A1Q1_00035);ncbi_25983587(A1Q1_00073);ncbi_25983671(A1Q1_00157);ncbi_25983815(A1Q1_00301);ncbi_25983868(A1Q1_00354);ncbi_25983869(A1Q1_00355);ncbi_25983905(A1Q1_00391);ncbi_25983996(A1Q1_00482);ncbi_25984273(A1Q1_00759);ncbi_25984371(A1Q1_00857);ncbi_25984453(A1Q1_00939);ncbi_25984490(A1Q1_00976);ncbi_25984765(A1Q1_01251);ncbi_25984781(A1Q1_01267);ncbi_25984826(…
GO:BP	GO:0005975	carbohydrate metabolic process	0.0229405	64	59	123	488	ncbi_25983661(A1Q1_00147);ncbi_25983775(A1Q1_00261);ncbi_25983821(A1Q1_00307);ncbi_25983907(A1Q1_00393);ncbi_25983958(A1Q1_00444);ncbi_25984088(A1Q1_00574);ncbi_25984130(A1Q1_00616);ncbi_25984160(A1Q1_00646);ncbi_25984167(A1Q1_00653);ncbi_25984211(A1Q1_00697);ncbi_25984212(A1Q1_00698);ncbi_25984232(A1Q1_00718);ncbi_25984273(A1Q1_00759);ncbi_25984304(A1Q1_00790);ncbi_25984344(A1Q1_00830);ncbi_2598…
GO:BP	GO:0016054	organic acid catabolic process	0.000217868	54	42	96	325	ncbi_25983545(A1Q1_00031);ncbi_25983568(A1Q1_00054);ncbi_25983569(A1Q1_00055);ncbi_25983587(A1Q1_00073);ncbi_25983614(A1Q1_00100);ncbi_25983776(A1Q1_00262);ncbi_25983808(A1Q1_00294);ncbi_25983815(A1Q1_00301);ncbi_25983848(A1Q1_00334);ncbi_25983869(A1Q1_00355);ncbi_25983903(A1Q1_00389);ncbi_25983907(A1Q1_00393);ncbi_25983924(A1Q1_00410);ncbi_25983938(A1Q1_00424);ncbi_25983958(A1Q1_00444);ncbi_2598…
GO:BP	GO:0046395	carboxylic acid catabolic process	0.00029633	54	41	95	323	ncbi_25983545(A1Q1_00031);ncbi_25983568(A1Q1_00054);ncbi_25983569(A1Q1_00055);ncbi_25983587(A1Q1_00073);ncbi_25983614(A1Q1_00100);ncbi_25983776(A1Q1_00262);ncbi_25983808(A1Q1_00294);ncbi_25983815(A1Q1_00301);ncbi_25983848(A1Q1_00334);ncbi_25983869(A1Q1_00355);ncbi_25983903(A1Q1_00389);ncbi_25983907(A1Q1_00393);ncbi_25983924(A1Q1_00410);ncbi_25983938(A1Q1_00424);ncbi_25983958(A1Q1_00444);ncbi_2598…
GO:BP	GO:0044272	sulfur compound biosynthetic process	0.00666365	50	33	83	294	MSTRG.5084(CNA01530);ncbi_25983549(A1Q1_00035);ncbi_25983587(A1Q1_00073);ncbi_25983671(A1Q1_00157);ncbi_25983805(A1Q1_00291);ncbi_25983869(A1Q1_00355);ncbi_25983958(A1Q1_00444);ncbi_25983996(A1Q1_00482);ncbi_25984045(A1Q1_00531);ncbi_25984082(A1Q1_00568);ncbi_25984232(A1Q1_00718);ncbi_25984278(A1Q1_00764);ncbi_25984509(A1Q1_00995);ncbi_25984781(A1Q1_01267);ncbi_25984826(A1Q1_01312);ncbi_25984941(…
GO:BP	GO:0009636	response to toxic substance	0.0188684	48	16	64	221	ncbi_25983776(A1Q1_00262);ncbi_25983907(A1Q1_00393);ncbi_25983924(A1Q1_00410);ncbi_25984232(A1Q1_00718);ncbi_25984236(A1Q1_00722);ncbi_25984275(A1Q1_00761);ncbi_25984371(A1Q1_00857);ncbi_25984386(A1Q1_00872);ncbi_25984545(A1Q1_01031);ncbi_25984765(A1Q1_01251);ncbi_25984796(A1Q1_01282);ncbi_25984882(A1Q1_01368);ncbi_25984892(A1Q1_01378);ncbi_25984902(A1Q1_01388);ncbi_25984910(A1Q1_01396);ncbi_2598…
GO:BP	GO:0006820	anion transport	3.17113e-06	45	56	101	312	ncbi_25983534(A1Q1_00020);ncbi_25983545(A1Q1_00031);ncbi_25983568(A1Q1_00054);ncbi_25983574(A1Q1_00060);ncbi_25983633(A1Q1_00119);ncbi_25983759(A1Q1_00245);ncbi_25983764(A1Q1_00250);ncbi_25983864(A1Q1_00350);ncbi_25983881(A1Q1_00367);ncbi_25983969(A1Q1_00455);ncbi_25984091(A1Q1_00577);ncbi_25984244(A1Q1_00730);ncbi_25984254(A1Q1_00740);ncbi_25984304(A1Q1_00790);ncbi_25984588(A1Q1_01074);ncbi_2598…
GO:BP	GO:0009063	cellular amino acid catabolic process	3.17113e-06	41	32	73	202	ncbi_25983545(A1Q1_00031);ncbi_25983568(A1Q1_00054);ncbi_25983569(A1Q1_00055);ncbi_25983587(A1Q1_00073);ncbi_25983614(A1Q1_00100);ncbi_25983776(A1Q1_00262);ncbi_25983808(A1Q1_00294);ncbi_25983815(A1Q1_00301);ncbi_25983848(A1Q1_00334);ncbi_25983903(A1Q1_00389);ncbi_25983907(A1Q1_00393);ncbi_25983924(A1Q1_00410);ncbi_25983958(A1Q1_00444);ncbi_25983969(A1Q1_00455);ncbi_25984211(A1Q1_00697);ncbi_2598…
GO:BP	GO:1901606	alpha-amino acid catabolic process	2.028e-05	39	24	63	177	ncbi_25983568(A1Q1_00054);ncbi_25983569(A1Q1_00055);ncbi_25983587(A1Q1_00073);ncbi_25983614(A1Q1_00100);ncbi_25983776(A1Q1_00262);ncbi_25983808(A1Q1_00294);ncbi_25983815(A1Q1_00301);ncbi_25983848(A1Q1_00334);ncbi_25983903(A1Q1_00389);ncbi_25983907(A1Q1_00393);ncbi_25983924(A1Q1_00410);ncbi_25983958(A1Q1_00444);ncbi_25984211(A1Q1_00697);ncbi_25984236(A1Q1_00722);ncbi_25984275(A1Q1_00761);ncbi_2598…
GO:BP	GO:0009066	aspartate family amino acid metabolic process	0.0197576	38	20	58	196	MSTRG.5084(CNA01530);ncbi_25983671(A1Q1_00157);ncbi_25983907(A1Q1_00393);ncbi_25983924(A1Q1_00410);ncbi_25983958(A1Q1_00444);ncbi_25983996(A1Q1_00482);ncbi_25984453(A1Q1_00939);ncbi_25984545(A1Q1_01031);ncbi_25984781(A1Q1_01267);ncbi_25984796(A1Q1_01282);ncbi_25984941(A1Q1_01427);ncbi_25984996(A1Q1_01482);ncbi_25985072(A1Q1_01558);ncbi_25985479(A1Q1_01965);ncbi_25985497(A1Q1_01983);ncbi_25986287(…
GO:BP	GO:0015711	organic anion transport	0.000167218	34	45	79	252	ncbi_25983545(A1Q1_00031);ncbi_25983568(A1Q1_00054);ncbi_25983574(A1Q1_00060);ncbi_25983633(A1Q1_00119);ncbi_25983759(A1Q1_00245);ncbi_25983764(A1Q1_00250);ncbi_25983881(A1Q1_00367);ncbi_25983969(A1Q1_00455);ncbi_25984244(A1Q1_00730);ncbi_25984304(A1Q1_00790);ncbi_25984588(A1Q1_01074);ncbi_25984636(A1Q1_01122);ncbi_25984746(A1Q1_01232);ncbi_25984835(A1Q1_01321);ncbi_25984862(A1Q1_01348);ncbi_2598…
GO:BP	GO:0015893	drug transport	7.92224e-05	32	30	62	180	ncbi_25983535(A1Q1_00021);ncbi_25983574(A1Q1_00060);ncbi_25983881(A1Q1_00367);ncbi_25984133(A1Q1_00619);ncbi_25984244(A1Q1_00730);ncbi_25984588(A1Q1_01074);ncbi_25984635(A1Q1_01121);ncbi_25984720(A1Q1_01206);ncbi_25984746(A1Q1_01232);ncbi_25984835(A1Q1_01321);ncbi_25984862(A1Q1_01348);ncbi_25984930(A1Q1_01416);ncbi_25985145(A1Q1_01631);ncbi_25985265(A1Q1_01751);ncbi_25985371(A1Q1_01857);ncbi_2598…
GO:BP	GO:0098754	detoxification	0.0151659	32	10	42	128	ncbi_25983907(A1Q1_00393);ncbi_25983924(A1Q1_00410);ncbi_25984236(A1Q1_00722);ncbi_25984275(A1Q1_00761);ncbi_25984371(A1Q1_00857);ncbi_25984545(A1Q1_01031);ncbi_25984765(A1Q1_01251);ncbi_25984796(A1Q1_01282);ncbi_25984892(A1Q1_01378);ncbi_25984902(A1Q1_01388);ncbi_25984910(A1Q1_01396);ncbi_25985143(A1Q1_01629);ncbi_25985276(A1Q1_01762);ncbi_25986080(A1Q1_02566);ncbi_25986301(A1Q1_02788);ncbi_2598…
GO:BP	GO:0006855	drug transmembrane transport	6.56309e-06	29	25	54	138	ncbi_25983535(A1Q1_00021);ncbi_25983574(A1Q1_00060);ncbi_25983881(A1Q1_00367);ncbi_25984133(A1Q1_00619);ncbi_25984244(A1Q1_00730);ncbi_25984635(A1Q1_01121);ncbi_25984720(A1Q1_01206);ncbi_25984746(A1Q1_01232);ncbi_25984835(A1Q1_01321);ncbi_25984862(A1Q1_01348);ncbi_25984930(A1Q1_01416);ncbi_25985145(A1Q1_01631);ncbi_25985265(A1Q1_01751);ncbi_25985371(A1Q1_01857);ncbi_25985777(A1Q1_02263);ncbi_2598…
GO:BP	GO:0015849	organic acid transport	3.72547e-05	26	44	70	207	ncbi_25983545(A1Q1_00031);ncbi_25983568(A1Q1_00054);ncbi_25983574(A1Q1_00060);ncbi_25983633(A1Q1_00119);ncbi_25983759(A1Q1_00245);ncbi_25983764(A1Q1_00250);ncbi_25983881(A1Q1_00367);ncbi_25983969(A1Q1_00455);ncbi_25984244(A1Q1_00730);ncbi_25984588(A1Q1_01074);ncbi_25984636(A1Q1_01122);ncbi_25984746(A1Q1_01232);ncbi_25984835(A1Q1_01321);ncbi_25984862(A1Q1_01348);ncbi_25984930(A1Q1_01416);ncbi_2598…
GO:BP	GO:0046942	carboxylic acid transport	6.05753e-05	26	43	69	206	ncbi_25983545(A1Q1_00031);ncbi_25983568(A1Q1_00054);ncbi_25983574(A1Q1_00060);ncbi_25983633(A1Q1_00119);ncbi_25983759(A1Q1_00245);ncbi_25983764(A1Q1_00250);ncbi_25983881(A1Q1_00367);ncbi_25983969(A1Q1_00455);ncbi_25984244(A1Q1_00730);ncbi_25984588(A1Q1_01074);ncbi_25984636(A1Q1_01122);ncbi_25984746(A1Q1_01232);ncbi_25984835(A1Q1_01321);ncbi_25984862(A1Q1_01348);ncbi_25984930(A1Q1_01416);ncbi_2598…
GO:BP	GO:0009064	glutamine family amino acid metabolic process	0.0489644	26	18	44	144	MSTRG.5084(CNA01530);ncbi_25983549(A1Q1_00035);ncbi_25983568(A1Q1_00054);ncbi_25983587(A1Q1_00073);ncbi_25983808(A1Q1_00294);ncbi_25983815(A1Q1_00301);ncbi_25983848(A1Q1_00334);ncbi_25983905(A1Q1_00391);ncbi_25984273(A1Q1_00759);ncbi_25984275(A1Q1_00761);ncbi_25984802(A1Q1_01288);ncbi_25985050(A1Q1_01536);ncbi_25985143(A1Q1_01629);ncbi_25985497(A1Q1_01983);ncbi_25986080(A1Q1_02566);ncbi_25986364(…
GO:BP	GO:0015698	inorganic anion transport	3.35777e-06	25	31	56	141	ncbi_25983534(A1Q1_00020);ncbi_25983574(A1Q1_00060);ncbi_25983633(A1Q1_00119);ncbi_25983759(A1Q1_00245);ncbi_25983764(A1Q1_00250);ncbi_25983864(A1Q1_00350);ncbi_25983881(A1Q1_00367);ncbi_25984091(A1Q1_00577);ncbi_25984254(A1Q1_00740);ncbi_25984835(A1Q1_01321);ncbi_25984862(A1Q1_01348);ncbi_25984930(A1Q1_01416);ncbi_25985018(A1Q1_01504);ncbi_25985019(A1Q1_01505);ncbi_25985215(A1Q1_01701);ncbi_2598…
GO:BP	GO:0015718	monocarboxylic acid transport	2.2739e-06	24	32	56	137	ncbi_25983574(A1Q1_00060);ncbi_25983633(A1Q1_00119);ncbi_25983759(A1Q1_00245);ncbi_25983764(A1Q1_00250);ncbi_25983881(A1Q1_00367);ncbi_25984244(A1Q1_00730);ncbi_25984588(A1Q1_01074);ncbi_25984746(A1Q1_01232);ncbi_25984835(A1Q1_01321);ncbi_25984862(A1Q1_01348);ncbi_25984930(A1Q1_01416);ncbi_25985215(A1Q1_01701);ncbi_25985265(A1Q1_01751);ncbi_25985371(A1Q1_01857);ncbi_25985581(A1Q1_02067);ncbi_2598…
GO:BP	GO:0042908	xenobiotic transport	3.8416e-05	22	26	48	124	ncbi_25983535(A1Q1_00021);ncbi_25983574(A1Q1_00060);ncbi_25983633(A1Q1_00119);ncbi_25983764(A1Q1_00250);ncbi_25984061(A1Q1_00547);ncbi_25984133(A1Q1_00619);ncbi_25984244(A1Q1_00730);ncbi_25984635(A1Q1_01121);ncbi_25984746(A1Q1_01232);ncbi_25984835(A1Q1_01321);ncbi_25985215(A1Q1_01701);ncbi_25985265(A1Q1_01751);ncbi_25985465(A1Q1_01951);ncbi_25985777(A1Q1_02263);ncbi_25985785(A1Q1_02271);ncbi_2598…
GO:BP	GO:0008643	carbohydrate transport	0.0127324	22	27	49	155	ncbi_25983534(A1Q1_00020);ncbi_25983535(A1Q1_00021);ncbi_25983633(A1Q1_00119);ncbi_25983764(A1Q1_00250);ncbi_25983881(A1Q1_00367);ncbi_25983907(A1Q1_00393);ncbi_25984061(A1Q1_00547);ncbi_25984091(A1Q1_00577);ncbi_25984304(A1Q1_00790);ncbi_25984635(A1Q1_01121);ncbi_25984835(A1Q1_01321);ncbi_25984862(A1Q1_01348);ncbi_25984930(A1Q1_01416);ncbi_25985215(A1Q1_01701);ncbi_25985265(A1Q1_01751);ncbi_2598…
GO:BP	GO:0009081	branched-chain amino acid metabolic process	0.00987807	19	10	29	76	ncbi_25983815(A1Q1_00301);ncbi_25983868(A1Q1_00354);ncbi_25983869(A1Q1_00355);ncbi_25984236(A1Q1_00722);ncbi_25984275(A1Q1_00761);ncbi_25984453(A1Q1_00939);ncbi_25984996(A1Q1_01482);ncbi_25985479(A1Q1_01965);ncbi_25985815(A1Q1_02301);ncbi_25986080(A1Q1_02566);ncbi_25986216(A1Q1_02703);ncbi_25986287(A1Q1_02774);ncbi_25986475(A1Q1_02962);ncbi_25987133(A1Q1_03620);ncbi_25987222(A1Q1_03709);ncbi_2598…
GO:BP	GO:0006805	xenobiotic metabolic process	0.0249678	19	12	31	88	ncbi_25984236(A1Q1_00722);ncbi_25984273(A1Q1_00759);ncbi_25984275(A1Q1_00761);ncbi_25984882(A1Q1_01368);ncbi_25984910(A1Q1_01396);ncbi_25985047(A1Q1_01533);ncbi_25985143(A1Q1_01629);ncbi_25985364(A1Q1_01850);ncbi_25986080(A1Q1_02566);ncbi_25986506(A1Q1_02993);ncbi_25986612(A1Q1_03099);ncbi_25987222(A1Q1_03709);ncbi_25987577(A1Q1_04064);ncbi_25987637(A1Q1_04124);ncbi_25988033(A1Q1_04520);ncbi_2598…
GO:BP	GO:0006536	glutamate metabolic process	0.0188684	18	11	29	79	MSTRG.5084(CNA01530);ncbi_25983549(A1Q1_00035);ncbi_25983587(A1Q1_00073);ncbi_25983808(A1Q1_00294);ncbi_25983815(A1Q1_00301);ncbi_25983848(A1Q1_00334);ncbi_25983905(A1Q1_00391);ncbi_25984273(A1Q1_00759);ncbi_25984802(A1Q1_01288);ncbi_25985143(A1Q1_01629);ncbi_25985497(A1Q1_01983);ncbi_25986364(A1Q1_02851);ncbi_25986667(A1Q1_03154);ncbi_25987637(A1Q1_04124);ncbi_25988029(A1Q1_04516);ncbi_25988089(…
GO:BP	GO:0006817	phosphate ion transport	5.65167e-05	17	25	42	104	ncbi_25983534(A1Q1_00020);ncbi_25983574(A1Q1_00060);ncbi_25983633(A1Q1_00119);ncbi_25983764(A1Q1_00250);ncbi_25983881(A1Q1_00367);ncbi_25984091(A1Q1_00577);ncbi_25984254(A1Q1_00740);ncbi_25984835(A1Q1_01321);ncbi_25984862(A1Q1_01348);ncbi_25984930(A1Q1_01416);ncbi_25985019(A1Q1_01505);ncbi_25985215(A1Q1_01701);ncbi_25985265(A1Q1_01751);ncbi_25985371(A1Q1_01857);ncbi_25985465(A1Q1_01951);ncbi_2598…
GO:BP	GO:0009074	aromatic amino acid family catabolic process	0.0262465	13	9	22	55	ncbi_25983569(A1Q1_00055);ncbi_25983614(A1Q1_00100);ncbi_25983848(A1Q1_00334);ncbi_25983903(A1Q1_00389);ncbi_25984211(A1Q1_00697);ncbi_25984802(A1Q1_01288);ncbi_25984900(A1Q1_01386);ncbi_25985663(A1Q1_02149);ncbi_25986035(A1Q1_02521);ncbi_25987515(A1Q1_04002);ncbi_25987533(A1Q1_04020);ncbi_25987590(A1Q1_04077);ncbi_25988403(A1Q1_04891);ncbi_25988838(A1Q1_05326);ncbi_25989041(A1Q1_05529);ncbi_2598…
GO:BP	GO:0042133	neurotransmitter metabolic process	0.0188684	12	22	34	98	ncbi_25983545(A1Q1_00031);ncbi_25983568(A1Q1_00054);ncbi_25983587(A1Q1_00073);ncbi_25983958(A1Q1_00444);ncbi_25983969(A1Q1_00455);ncbi_25984275(A1Q1_00761);ncbi_25984371(A1Q1_00857);ncbi_25984636(A1Q1_01122);ncbi_25984765(A1Q1_01251);ncbi_25985803(A1Q1_02289);ncbi_25986062(A1Q1_02548);ncbi_25986065(A1Q1_02551);ncbi_25986080(A1Q1_02566);ncbi_25986233(A1Q1_02720);ncbi_25986430(A1Q1_02917);ncbi_2598…
GO:BP	GO:0009083	branched-chain amino acid catabolic process	0.0150634	7	10	17	36	ncbi_25983815(A1Q1_00301);ncbi_25984236(A1Q1_00722);ncbi_25984275(A1Q1_00761);ncbi_25985815(A1Q1_02301);ncbi_25986080(A1Q1_02566);ncbi_25986216(A1Q1_02703);ncbi_25986287(A1Q1_02774);ncbi_25987133(A1Q1_03620);ncbi_25987577(A1Q1_04064);ncbi_25988033(A1Q1_04520);ncbi_25988326(A1Q1_04814);ncbi_25988346(A1Q1_04834);ncbi_25988443(A1Q1_04931);ncbi_25989023(A1Q1_05511);ncbi_25989402(A1Q1_05890);ncbi_2599…
GO:BP	GO:0009448	gamma-aminobutyric acid metabolic process	0.0473462	7	11	18	43	ncbi_25983545(A1Q1_00031);ncbi_25983568(A1Q1_00054);ncbi_25983587(A1Q1_00073);ncbi_25983969(A1Q1_00455);ncbi_25984275(A1Q1_00761);ncbi_25984636(A1Q1_01122);ncbi_25985803(A1Q1_02289);ncbi_25986062(A1Q1_02548);ncbi_25986080(A1Q1_02566);ncbi_25987577(A1Q1_04064);ncbi_25987607(A1Q1_04094);ncbi_25988033(A1Q1_04520);ncbi_25988262(A1Q1_04750);ncbi_25988326(A1Q1_04814);ncbi_25988346(A1Q1_04834);ncbi_2598…
GO:BP	GO:0009450	gamma-aminobutyric acid catabolic process	0.0473462	7	11	18	43	ncbi_25983545(A1Q1_00031);ncbi_25983568(A1Q1_00054);ncbi_25983587(A1Q1_00073);ncbi_25983969(A1Q1_00455);ncbi_25984275(A1Q1_00761);ncbi_25984636(A1Q1_01122);ncbi_25985803(A1Q1_02289);ncbi_25986062(A1Q1_02548);ncbi_25986080(A1Q1_02566);ncbi_25987577(A1Q1_04064);ncbi_25987607(A1Q1_04094);ncbi_25988033(A1Q1_04520);ncbi_25988262(A1Q1_04750);ncbi_25988326(A1Q1_04814);ncbi_25988346(A1Q1_04834);ncbi_2598…
GO:BP	GO:0019740	nitrogen utilization	0.039448	3	10	13	26	ncbi_25984254(A1Q1_00740);ncbi_25984540(A1Q1_01026);ncbi_25985019(A1Q1_01505);ncbi_25985485(A1Q1_01971);ncbi_25986005(A1Q1_02491);ncbi_25986464(A1Q1_02951);ncbi_25987827(A1Q1_04314);ncbi_25988089(A1Q1_04576);ncbi_25988716(A1Q1_05204);ncbi_25989023(A1Q1_05511);ncbi_25990074(A1Q1_06562);ncbi_25990489(A1Q1_06977);ncbi_25991382(A1Q1_07870)

## Sheet: Table S3
Table S3 KEGG enrichment analysis of DEGs
S/N	KEGG_A_class	KEGG_B_class	Pathway	Pathway_ID	DEGs genes with pathway annotation (303)	All genes with pathway annotation(1824)	Qvalue
1	Metabolism	Global and overview maps	Metabolic pathways	ko01100	181(59.74%)	792(43.42%)	3.29044e-08
2	Metabolism	Global and overview maps	Biosynthesis of secondary metabolites	ko01110	65(21.45%)	329(18.04%)	0.277386
3	Genetic Information Processing	Translation	Ribosome	ko03010	12(3.96%)	108(5.92%)	0.999999
4	Metabolism	Global and overview maps	Biosynthesis of amino acids	ko01230	24(7.92%)	103(5.65%)	0.266925
5	Metabolism	Global and overview maps	Carbon metabolism	ko01200	14(4.62%)	93(5.10%)	0.966203
6	Genetic Information Processing	Transcription	Spliceosome	ko03040	11(3.63%)	91(4.99%)	0.999999
7	Cellular Processes	Cell growth and death	Cell cycle - yeast	ko04111	8(2.64%)	82(4.50%)	0.999999
8	Genetic Information Processing	Folding, sorting and degradation	Protein processing in endoplasmic reticulum	ko04141	11(3.63%)	77(4.22%)	0.999999
9	Metabolism	Energy metabolism	Oxidative phosphorylation	ko00190	5(1.65%)	76(4.17%)	0.999999
10	Cellular Processes	Transport and catabolism	Endocytosis	ko04144	1(0.33%)	73(4.00%)	0.999999
11	Cellular Processes	Transport and catabolism	Autophagy - yeast	ko04138	7(2.31%)	70(3.84%)	0.999999
12	Genetic Information Processing	Translation	Ribosome biogenesis in eukaryotes	ko03008	5(1.65%)	66(3.62%)	0.999999
13	Cellular Processes	Transport and catabolism	Peroxisome	ko04146	14(4.62%)	62(3.4%)	0.410872
14	Cellular Processes	Cell growth and death	Meiosis - yeast	ko04113	5(1.65%)	61(3.34%)	0.999999
15	Genetic Information Processing	Translation	Nucleocytoplasmic transport	ko03013	2(0.66%)	61(3.34%)	0.999999
16	Environmental Information Processing	Signal transduction	MAPK signaling pathway - yeast	ko04011	8(2.64%)	59(3.23%)	0.999999
17	Genetic Information Processing	Translation	mRNA surveillance pathway	ko03015	2(0.66%)	51(2.8%)	0.999999
18	Genetic Information Processing	Folding, sorting and degradation	Ubiquitin mediated proteolysis	ko04120	11(3.63%)	48(2.63%)	0.444367
19	Metabolism	Carbohydrate metabolism	Pyruvate metabolism	ko00620	8(2.64%)	48(2.63%)	0.877319
20	Metabolism	Lipid metabolism	Fatty acid degradation	ko00071	8(2.64%)	46(2.52%)	0.837832
21	Genetic Information Processing	Folding, sorting and degradation	RNA degradation	ko03018	4(1.32%)	46(2.52%)	0.999999
22	Metabolism	Nucleotide metabolism	Purine metabolism	ko00230	8(2.64%)	45(2.47%)	0.82598
23	Metabolism	Amino acid metabolism	Valine, leucine and isoleucine degradation	ko00280	14(4.62%)	44(2.41%)	0.118763
24	Metabolism	Amino acid metabolism	Tryptophan metabolism	ko00380	14(4.62%)	44(2.41%)	0.118763
25	Metabolism	Carbohydrate metabolism	Glycolysis / Gluconeogenesis	ko00010	6(1.98%)	44(2.41%)	0.999999
26	Metabolism	Amino acid metabolism	Glycine, serine and threonine metabolism	ko00260	11(3.63%)	42(2.30%)	0.277386
27	Genetic Information Processing	Replication and repair	Nucleotide excision repair	ko03420	8(2.64%)	42(2.30%)	0.771862
28	Metabolism	Amino acid metabolism	Cysteine and methionine metabolism	ko00270	12(3.96%)	39(2.14%)	0.15118
29	Metabolism	Lipid metabolism	Glycerophospholipid metabolism	ko00564	5(1.65%)	38(2.08%)	0.999999
30	Genetic Information Processing	Folding, sorting and degradation	Proteasome	ko03050	5(1.65%)	38(2.08%)	0.999999
31	Metabolism	Amino acid metabolism	Arginine and proline metabolism	ko00330	10(3.30%)	37(2.03%)	0.277386
32	Metabolism	Carbohydrate metabolism	Amino sugar and nucleotide sugar metabolism	ko00520	9(2.97%)	36(1.97%)	0.410872
33	Genetic Information Processing	Replication and repair	DNA replication	ko03030	6(1.98%)	36(1.97%)	0.879388
34	Cellular Processes	Transport and catabolism	Phagosome	ko04145	1(0.33%)	35(1.92%)	0.999999
35	Metabolism	Amino acid metabolism	Lysine degradation	ko00310	7(2.31%)	34(1.86%)	0.69621
36	Metabolism	Lipid metabolism	Glycerolipid metabolism	ko00561	7(2.31%)	34(1.86%)	0.69621
37	Metabolism	Carbohydrate metabolism	Starch and sucrose metabolism	ko00500	12(3.96%)	33(1.81%)	0.0984491
38	Metabolism	Global and overview maps	Fatty acid metabolism	ko01212	7(2.31%)	32(1.75%)	0.650488
39	Metabolism	Global and overview maps	2-Oxocarboxylic acid metabolism	ko01210	11(3.63%)	31(1.70%)	0.118763
40	Genetic Information Processing	Translation	Aminoacyl-tRNA biosynthesis	ko00970	5(1.65%)	31(1.70%)	0.8989
41	Cellular Processes	Transport and catabolism	Mitophagy - yeast	ko04139	1(0.33%)	30(1.64%)	0.999999
42	Metabolism	Metabolism of other amino acids	Glutathione metabolism	ko00480	12(3.96%)	29(1.59%)	0.0338542
43	Metabolism	Amino acid metabolism	Alanine, aspartate and glutamate metabolism	ko00250	10(3.30%)	29(1.59%)	0.131184
44	Metabolism	Nucleotide metabolism	Pyrimidine metabolism	ko00240	5(1.65%)	28(1.54%)	0.837832
45	Genetic Information Processing	Replication and repair	Mismatch repair	ko03430	5(1.65%)	26(1.43%)	0.79585
46	Genetic Information Processing	Transcription	Basal transcription factors	ko03022	2(0.66%)	26(1.43%)	0.999999
47	Metabolism	Metabolism of other amino acids	beta-Alanine metabolism	ko00410	9(2.97%)	25(1.37%)	0.131184
48	Genetic Information Processing	Replication and repair	Base excision repair	ko03410	4(1.32%)	25(1.37%)	0.904414
49	Genetic Information Processing	Transcription	RNA polymerase	ko03020	3(0.99%)	25(1.37%)	0.999999
50	Metabolism	Carbohydrate metabolism	Citrate cycle (TCA cycle)	ko00020	2(0.66%)	25(1.37%)	0.999999
51	Metabolism	Carbohydrate metabolism	Fructose and mannose metabolism	ko00051	5(1.65%)	24(1.32%)	0.746587
52	Metabolism	Carbohydrate metabolism	Inositol phosphate metabolism	ko00562	4(1.32%)	24(1.32%)	0.890905
53	Metabolism	Amino acid metabolism	Tyrosine metabolism	ko00350	7(2.31%)	23(1.26%)	0.277386
54	Metabolism	Carbohydrate metabolism	Pentose and glucuronate interconversions	ko00040	7(2.31%)	23(1.26%)	0.277386
55	Metabolism	Metabolism of cofactors and vitamins	Pantothenate and CoA biosynthesis	ko00770	5(1.65%)	23(1.26%)	0.69621
56	Metabolism	Carbohydrate metabolism	Propanoate metabolism	ko00640	7(2.31%)	22(1.21%)	0.277386
57	Metabolism	Carbohydrate metabolism	Butanoate metabolism	ko00650	6(1.98%)	22(1.21%)	0.428012
58	Metabolism	Carbohydrate metabolism	Glyoxylate and dicarboxylate metabolism	ko00630	4(1.32%)	21(1.15%)	0.825839
59	Genetic Information Processing	Replication and repair	Homologous recombination	ko03440	4(1.32%)	21(1.15%)	0.825839
60	Metabolism	Carbohydrate metabolism	Pentose phosphate pathway	ko00030	2(0.66%)	21(1.15%)	0.999999
61	Environmental Information Processing	Signal transduction	Phosphatidylinositol signaling system	ko04070	1(0.33%)	21(1.15%)	0.999999
62	Metabolism	Amino acid metabolism	Phenylalanine metabolism	ko00360	11(3.63%)	20(1.10%)	0.00488941
63	Metabolism	Glycan biosynthesis and metabolism	Various types of N-glycan biosynthesis	ko00513	3(0.99%)	20(1.10%)	0.931538
64	Metabolism	Glycan biosynthesis and metabolism	N-Glycan biosynthesis	ko00510	1(0.33%)	20(1.10%)	0.999999
65	Cellular Processes	Transport and catabolism	Autophagy - other	ko04136	1(0.33%)	20(1.10%)	0.999999
66	Metabolism	Amino acid metabolism	Histidine metabolism	ko00340	4(1.32%)	19(1.04%)	0.771862
67	Metabolism	Amino acid metabolism	Phenylalanine, tyrosine and tryptophan biosynthesis	ko00400	3(0.99%)	19(1.04%)	0.917389
68	Metabolism	Amino acid metabolism	Arginine biosynthesis	ko00220	6(1.98%)	18(0.99%)	0.277386
69	Metabolism	Metabolism of cofactors and vitamins	Porphyrin metabolism	ko00860	5(1.65%)	18(0.99%)	0.444367
70	Metabolism	Energy metabolism	Methane metabolism	ko00680	3(0.99%)	18(0.99%)	0.898088
71	Metabolism	Metabolism of cofactors and vitamins	Nicotinate and nicotinamide metabolism	ko00760	6(1.98%)	17(0.93%)	0.266925
72	Metabolism	Carbohydrate metabolism	Ascorbate and aldarate metabolism	ko00053	3(0.99%)	17(0.93%)	0.877319
73	Metabolism	Glycan biosynthesis and metabolism	Glycosylphosphatidylinositol (GPI)-anchor biosynthesis	ko00563	2(0.66%)	16(0.88%)	0.999999
74	Metabolism	Lipid metabolism	Steroid biosynthesis	ko00100	1(0.33%)	16(0.88%)	0.999999
75	Environmental Information Processing	Membrane transport	ABC transporters	ko02010	8(2.64%)	15(0.82%)	0.0338542
76	Metabolism	Lipid metabolism	Biosynthesis of unsaturated fatty acids	ko01040	4(1.32%)	15(0.82%)	0.583468
77	Metabolism	Metabolism of cofactors and vitamins	Ubiquinone and other terpenoid-quinone biosynthesis	ko00130	4(1.32%)	15(0.82%)	0.583468
78	Metabolism	Lipid metabolism	Sphingolipid metabolism	ko00600	1(0.33%)	15(0.82%)	0.999999
79	Metabolism	Amino acid metabolism	Lysine biosynthesis	ko00300	5(1.65%)	13(0.71%)	0.266925
80	Metabolism	Energy metabolism	Sulfur metabolism	ko00920	5(1.65%)	13(0.71%)	0.266925
81	Metabolism	Metabolism of cofactors and vitamins	One carbon pool by folate	ko00670	3(0.99%)	13(0.71%)	0.746587
82	Genetic Information Processing	Folding, sorting and degradation	SNARE interactions in vesicular transport	ko04130	1(0.33%)	13(0.71%)	0.999999
83	Metabolism	Energy metabolism	Nitrogen metabolism	ko00910	4(1.32%)	11(0.60%)	0.316384
84	Metabolism	Metabolism of other amino acids	Cyanoamino acid metabolism	ko00460	4(1.32%)	11(0.60%)	0.316384
85	Metabolism	Amino acid metabolism	Valine, leucine and isoleucine biosynthesis	ko00290	5(1.65%)	10(0.55%)	0.131184
86	Metabolism	Metabolism of other amino acids	Taurine and hypotaurine metabolism	ko00430	5(1.65%)	10(0.55%)	0.131184
87	Metabolism	Metabolism of cofactors and vitamins	Vitamin B6 metabolism	ko00750	4(1.32%)	10(0.55%)	0.277386
88	Metabolism	Lipid metabolism	alpha-Linolenic acid metabolism	ko00592	2(0.66%)	10(0.55%)	0.837832
89	Metabolism	Metabolism of other amino acids	Selenocompound metabolism	ko00450	3(0.99%)	7(0.38%)	0.316384
90	Metabolism	Metabolism of cofactors and vitamins	Folate biosynthesis	ko00790	2(0.66%)	7(0.38%)	0.69621
91	Genetic Information Processing	Folding, sorting and degradation	Sulfur relay system	ko04122	2(0.66%)	6(0.33%)	0.636627
92	Metabolism	Lipid metabolism	Arachidonic acid metabolism	ko00590	2(0.66%)	6(0.33%)	0.636627
93	Metabolism	Biosynthesis of other secondary metabolites	Biosynthesis of various plant secondary metabolites	ko00999	1(0.33%)	6(0.33%)	0.931538
94	Metabolism	Metabolism of cofactors and vitamins	Riboflavin metabolism	ko00740	1(0.33%)	6(0.33%)	0.931538
95	Metabolism	Glycan biosynthesis and metabolism	Other glycan degradation	ko00511	3(0.99%)	4(0.22%)	0.131184
96	Metabolism	Metabolism of other amino acids	D-Amino acid metabolism	ko00470	2(0.66%)	4(0.22%)	0.410872
97	Metabolism	Glycan biosynthesis and metabolism	Other types of O-glycan biosynthesis	ko00514	1(0.33%)	4(0.22%)	0.837832
98	Metabolism	Biosynthesis of other secondary metabolites	Penicillin and cephalosporin biosynthesis	ko00311	2(0.66%)	3(0.16%)	0.277386
99	Metabolism	Glycan biosynthesis and metabolism	Glycosphingolipid biosynthesis - globo and isoglobo series	ko00603	1(0.33%)	3(0.16%)	0.775461
100	Metabolism	Metabolism of other amino acids	Phosphonate and phosphinate metabolism	ko00440	1(0.33%)	3(0.16%)	0.775461
101	Metabolism	Xenobiotics biodegradation and metabolism	Atrazine degradation	ko00791	1(0.33%)	3(0.16%)	0.775461
102	Metabolism	Glycan biosynthesis and metabolism	Glycosaminoglycan degradation	ko00531	2(0.66%)	2(0.11%)	0.184036
103	Metabolism	Glycan biosynthesis and metabolism	Glycosphingolipid biosynthesis - ganglio series	ko00604	2(0.66%)	2(0.11%)	0.184036
104	Metabolism	Biosynthesis of other secondary metabolites	Monobactam biosynthesis	ko00261	1(0.33%)	2(0.11%)	0.693719
105	Metabolism	Biosynthesis of other secondary metabolites	Carbapenem biosynthesis	ko00332	1(0.33%)	2(0.11%)	0.693719
106	Organismal Systems	Aging	Longevity regulating pathway - multiple species	ko04213	1(0.33%)	1(0.05%)	0.444367
107	Metabolism	Metabolism of cofactors and vitamins	Biotin metabolism	ko00780	1(0.33%)	1(0.05%)	0.444367

## Sheet: Table S4
Table S4 Transcription data of selected gene groups
Part 1. Genes involved in ergosterol biosynthesis
ID	log2(fc)	PValue	FDR	symbol	Description	Gene Name
ncbi_25984165	-0.716545	1.43828e-15	7.06238e-14	A1Q1_00651	C-4 methyl sterol oxidase	ERG25
ncbi_25985612	-0.430252	1.33403e-05	0.000128823	A1Q1_02098	lanosterol 14-alpha-demethylase	ERG11(CYP51)
ncbi_25990239	-0.489705	0.000230084	0.00153049	A1Q1_06727	sterol 24-C-methyltransferase	ERG6
ncbi_25986833	-0.203038	0.0337255	0.0951738	A1Q1_03320	C-5 sterol desaturase	ERG3
ncbi_25984204	-0.179199	0.0409694	0.111537	A1Q1_00690	C-22 sterol desaturase	ERG5
ncbi_25989824	-0.117572	0.143978	0.294722	A1Q1_06312	C-14 sterol reductase	ERG24
ncbi_25985333	-0.082412	0.301908	0.497571	A1Q1_01819	C-3 sterol dehydrogenase (C-4 sterol decarboxylase)	ERG26
ncbi_25986760	-0.111765	0.353576	0.554632	A1Q1_03247	C-4 methylsterol oxidase	ERG25
ncbi_25986833	-0.203038	0.0337255	0.0951738	A1Q1_03320	C-5 sterol desaturase	ERG3
ncbi_25985333	-0.082412	0.301908	0.497571	A1Q1_01819	C-3 sterol dehydrogenase (C-4 sterol decarboxylase)	ERG26
ncbi_25984037	0.173063	0.460824	0.661048	A1Q1_00523	C-8 sterol isomerase	ERG2
ncbi_25986699	0.0492528	0.941345	0.972378	A1Q1_03186	3-keto sterol reductase	ERG27
Part 2. Genes involved in cell wall biosynthesis
ID	log2(fc)	PValue	FDR	symbol	Description
ncbi_25988124	-0.596897	2.63535e-05	0.000232601	A1Q1_04611	1,3-beta-glucan synthase
ncbi_25989533	-0.435234	0.00372625	0.0163441	A1Q1_06021	Alpha-1,3-glucan synthase (EC 2.4.1.183)
ncbi_25989201	-0.82913	7.82e-05	0.000608929	A1Q1_05689	cell wall integrity protein scw1
ncbi_25988031	-0.94214	1.09e-15	5.44e-14	A1Q1_04518	Chitinase
ncbi_25989354	-1.20018	6.56e-08	1.09e-06	A1Q1_05842	chitin deacetylase
ncbi_25990287	-0.620819	1.21e-06	1.52e-05	A1Q1_06775	Chitinase
ncbi_25987815	-0.591254	3.19e-06	3.6e-05	A1Q1_04302	chitin synthase 4
ncbi_25985486	-0.554728	1.84e-05	0.000171261	A1Q1_01972	Chitin deacetylase
ncbi_25986543	-0.597319	2.05e-05	0.000186933	A1Q1_03030	Chitin synthase (EC 2.4.1.16)
ncbi_25991098	-0.677251	0.00580315	0.0236267	A1Q1_07586	Chitin synthase export chaperone
ncbi_25983768	-0.563108	0.00743525	0.0287844	A1Q1_00254	chitin synthase 1
ncbi_25986084	-0.214691	0.0151933	0.0506568	A1Q1_02570	chitinase
ncbi_25984968	-0.231163	0.0194173	0.0619853	A1Q1_01454	chitin synthase 6 (Chitin-UDP acetyl-glucosaminyl transferase 6)
ncbi_25983769	-0.249328	0.0331444	0.0940582	A1Q1_00255	endochitinase 1 precursor (Complement-fixation antigen)
ncbi_25985710	-0.202521	0.048661	0.128379	A1Q1_02196	chitin deacetylase-like mannoprotein MP98
ncbi_25990121	-0.260222	0.0953115	0.217403	A1Q1_06609	chitin synthase 1, CHS1
ncbi_25990120	-0.267573	0.108128	0.239025	A1Q1_06608	chitin synthase 1
ncbi_25988455	-0.173729	0.211984	0.389455	A1Q1_04943	cell wall chitin biosynthesis-related protein
ncbi_25991726	-0.0815191	0.279046	0.471105	A1Q1_08214	cell wall chitin catabolism-related protein
ncbi_25985859	-0.149231	0.492871	0.690991	A1Q1_02345	Chitin synthase (EC 2.4.1.16)
ncbi_25988430	-0.0545776	0.548254	0.73971	A1Q1_04918	Chitinase
ncbi_25987277	-1.08788	5.69e-17	3.29e-15	A1Q1_03764	GPI-anchored domain-containing protein
ncbi_25988273	-1.47199	3.43e-05	0.000293906	A1Q1_04761	GPI-anchored domain-containing protein
ncbi_25988442	-0.686088	5.09e-05	0.000416766	A1Q1_04930	GPI anchored protein
ncbi_25985385	-0.552383	0.000382154	0.00237439	A1Q1_01871	GPI anchored protein
ncbi_25985331	-0.305542	0.00511447	0.0212391	A1Q1_01817	GPI anchored protein
ncbi_25990166	-0.29597	0.00671336	0.0264165	A1Q1_06654	GPI-anchored domain-containing protein
ncbi_25988242	-1.6627	0.00891427	0.0331108	A1Q1_04730	GPI anchored protein
ncbi_25989897	-1.48706	0.0119147	0.0416142	A1Q1_06385	GPI anchored protein
ncbi_25986191	-0.249317	0.0234116	0.0719306	A1Q1_02678	GPI anchored protein
ncbi_25989639	-0.195793	0.0270399	0.0803952	A1Q1_06127	GPI-anchored domain-containing protein
ncbi_25983814	-0.241131	0.070029	0.171192	A1Q1_00300	GPI anchored protein
Part 3. Genes involved in mitochondrial respiratory chain
ID	log2(fc)	PValue	FDR	symbol	Description
ncbi_25983522	11.8304	8.46e-07	1.1e-05	A1Q1_00005	Cytochrome b
ncbi_25983526	10.7115	1.7e-11	5.21e-10	A1Q1_00009	Cytochrome c oxidase subunit 1
ncbi_25986981	0.425191	0.00164958	0.00817426	A1Q1_03468	cytochrome c oxidase subunit V
ncbi_25983518	5.3184	1.2e-07	1.9e-06	A1Q1_00001	NADH-ubiquinone oxidoreductase chain 4
ncbi_25983524	4.78468	0.000210166	0.00141661	A1Q1_00007	NADH-ubiquinone oxidoreductase chain 1
ncbi_25991008	0.335842	0.00185878	0.00903951	A1Q1_07496	NADH-ubiquinone oxidoreductase 23 kDa subunit
ncbi_25989290	2.54141	2.87e-37	9.29e-35	A1Q1_05778	Alternative oxidase
ncbi_25987511	1.57185	2.89e-25	3.66e-23	A1Q1_03998	protein required for respiration
ncbi_25987120	1.53849	1.43e-37	4.82e-35	A1Q1_03607	HIG1 domain-containing protein
ncbi_25989648	1.36268	1.75e-11	5.34e-10	A1Q1_06136	HIG1 domain-containing protein
ncbi_25989971	1.22942	3.23e-05	0.000279039	A1Q1_06459	Cytochrome c oxidase assembly factor 6
ncbi_25990401	0.797116	1.87e-05	0.000173529	A1Q1_06889	electron carrier
ncbi_25987926	0.757659	0.000115278	0.000851397	A1Q1_04413	NADH dehydrogenase [ubiquinone] 1 alpha subcomplex subunit
ncbi_25991392	0.569264	1.71e-06	2.07e-05	A1Q1_07880	CIA30 domain-containing protein
ncbi_25986447	0.556052	0.000250861	0.00163589	A1Q1_02934	Cytochrome b-c1 complex subunit 8 (Complex III subunit 8) (Complex III subunit VIII)
ncbi_25989823	0.551546	3.62e-05	0.000308152	A1Q1_06311	NADH dehydrogenase [ubiquinone] 1 alpha subcomplex subunit 13
ncbi_25991022	0.406607	0.00318857	0.0143044	A1Q1_07510	succinate dehydrogenase iron-sulfur subunit
ncbi_25988117	-0.354846	0.00121703	0.00628451	A1Q1_04604	signal sequence binding protein
ncbi_25989910	-0.476766	0.000813914	0.00444362	A1Q1_06398	FMN hydroxy acid dehydrogenase domain-containing protein
Part 4. Genes involved in oxidative phosphorylation
ID	log2(fc)	PValue	FDR	symbol	Description
ncbi_25983518	5.3184	1.2e-07	1.9e-06	A1Q1_00001	NADH-ubiquinone oxidoreductase chain 4
ncbi_25983522	11.8304	8.46e-07	1.1e-05	A1Q1_00005	Cytochrome b
ncbi_25983524	4.78468	0.000210166	0.00141661	A1Q1_00007	NADH-ubiquinone oxidoreductase chain 1
ncbi_25983526	10.7115	1.7e-11	5.21e-10	A1Q1_00009	Cytochrome c oxidase subunit 1
ncbi_25985184	0.700383	7.52e-05	0.000590786	A1Q1_01670	RNA helicase like protein
ncbi_25987511	1.57185	2.89e-25	3.66e-23	A1Q1_03998	protein required for respiration
ncbi_25987926	0.757659	0.000115278	0.000851397	A1Q1_04413	NADH dehydrogenase [ubiquinone] 1 alpha subcomplex subunit
ncbi_25988153	-0.968154	1.21e-05	0.000118388	A1Q1_04641	Membrane transporter protein
ncbi_25989166	0.860581	3.4e-14	1.39e-12	A1Q1_05654	PHB domain-containing protein
ncbi_25990401	0.797116	1.87e-05	0.000173529	A1Q1_06889	electron carrier
Part 5. Genes involved in Glycolysis / Gluconeogenesis
ID	log2(fc)	PValue	FDR	symbol	Description
ncbi_25986161	-0.622968	0.00135106	0.00685858	A1Q1_02648	pyruvate dehydrogenase e1 component beta subunit, precursor
ncbi_25984344	-0.798872	3.67e-15	1.68e-13	A1Q1_00830	L-malate dehydrogenase
MSTRG.6632	-0.538511	0.000967632	0.00518502	Dlat	pyruvate dehydrogenase [Cutaneotrichosporon oleaginosum]
ncbi_25988709	-0.484216	4.99e-06	5.37e-05	A1Q1_05197	Pyruvate carboxylase (EC 6.4.1.1)
ncbi_25983739	-0.330642	0.000477527	0.00284062	A1Q1_00225	succinyl-coa ligase alpha-chain, precursor
ncbi_25984579	-0.215222	0.0103455	0.037154	A1Q1_01065	succinate-CoA ligase (ADP-forming)
ncbi_25991022	0.406607	0.00318857	0.0143044	A1Q1_07510	succinate dehydrogenase iron-sulfur subunit
Part 6. Genes involved in response to oxidative stress
ID	log2(fc)	PValue	FDR	symbol	Description
ncbi_25988745	0.486522	0.0345428	0.0972094	A1Q1_05233	Catalase
ncbi_25983524	4.78468	0.000210166	0.00141661	A1Q1_00007	NADH-ubiquinone oxidoreductase chain 1
ncbi_25983526	10.7115	1.7e-11	5.21e-10	A1Q1_00009	Cytochrome c oxidase subunit 1
ncbi_25983554	-1.31193	1.82e-13	6.85e-12	A1Q1_00040	MAP kinase
ncbi_25983848	1.51117	3.96e-17	2.39e-15	A1Q1_00334	glutamate decarboxylase
ncbi_25983921	0.684284	0.0090533	0.033539	A1Q1_00407	NAD-dependent histone deacetylase
ncbi_25984371	0.765308	9.09e-05	0.000693926	A1Q1_00857	Dihydrofolate reductase
ncbi_25984855	0.601502	0.00175655	0.00860952	A1Q1_01341	GAF domain-containing protein
ncbi_25984860	2.1425	1.48e-14	6.29e-13	A1Q1_01346	Heat shock protein 9/12-domain-containing protein
ncbi_25984892	1.32549	1.97e-17	1.24e-15	A1Q1_01378	inner membrane protein, Sco2p
ncbi_25984902	0.739482	1.32e-05	0.000127552	A1Q1_01388	Superoxide dismutase 1 copper chaperone
ncbi_25984991	0.987144	0.00192248	0.00927483	A1Q1_01477	hydrophilic protein
ncbi_25985019	0.658685	0.00642123	0.0255305	A1Q1_01505	multi-sensor hybrid histidine kinase
ncbi_25985143	2.29811	2.14e-36	6.43e-34	A1Q1_01629	Glutathione reductase (EC 1.8.1.7)
ncbi_25985276	2.11025	1.19e-15	5.86e-14	A1Q1_01762	F-box domain-containing protein
ncbi_25985453	0.915844	2.08e-05	0.000188609	A1Q1_01939	alpha, alpha-trehalose-phosphate synthase
ncbi_25985751	2.23807	5.51e-14	2.2e-12	A1Q1_02237	Sulfhydryl oxidase (EC 1.8.3.2)
ncbi_25985872	0.935476	1.56e-07	2.41e-06	A1Q1_02358	Helicase ATP-binding domain-containing protein
ncbi_25986233	0.732232	6.18e-10	1.4e-08	A1Q1_02720	cytoplasm protein
ncbi_25986495	1.00888	1.79e-06	2.15e-05	A1Q1_02982	cytoplasm protein
ncbi_25986731	-0.894053	2.35e-06	2.74e-05	A1Q1_03218	thioredoxin peroxidase
ncbi_25986946	1.16923	0.000368199	0.0022965	A1Q1_03433	regulation of amino acid metabolism-related protein
ncbi_25987064	0.643739	0.000963337	0.00516542	A1Q1_03551	heat shock protein
ncbi_25987202	2.03373	2.19e-19	1.63e-17	A1Q1_03689	Scramblase-domain-containing protein
ncbi_25987561	-0.626481	5.18e-05	0.000422863	A1Q1_04048	transferase
ncbi_25987892	0.867848	3.42e-06	3.83e-05	A1Q1_04379	Nudix hydrolase domain-containing protein
ncbi_25987926	0.757659	0.000115278	0.000851397	A1Q1_04413	NADH dehydrogenase [ubiquinone] 1 alpha subcomplex subunit
ncbi_25988040	0.696948	0.00251156	0.0117081	A1Q1_04527	Peroxidase (EC 1.11.1.-)
ncbi_25988474	1.02802	4.3e-07	5.86e-06	A1Q1_04962	DUF3421 domain-containing protein
ncbi_25989166	0.860581	3.4e-14	1.39e-12	A1Q1_05654	PHB domain-containing protein
ncbi_25990095	-1.57625	0.00121479	0.00627693	A1Q1_06583	PEROXIDASE_4 domain-containing protein
ncbi_25990401	0.797116	1.87e-05	0.000173529	A1Q1_06889	electron carrier
ncbi_25990519	0.664449	4.85e-05	0.000398595	A1Q1_07007	carbon utilization by utilization of organic compounds-related protein
ncbi_25990527	0.917217	8.22e-16	4.24e-14	A1Q1_07015	Superoxide dismutase
ncbi_25990830	0.868587	0.00590389	0.0239886	A1Q1_07318	A/G-specific adenine DNA glycosylase
ncbi_25991261	0.686851	1.54e-05	0.000146245	A1Q1_07749	Sod_Fe_C domain-containing protein
ncbi_25991774	0.722711	0.0131214	0.0448723	A1Q1_08262	Peroxidase (EC 1.11.1.-)
ncbi_25985024	0.578511	0.00135853	0.00687928	A1Q1_01510	glutathione peroxidase
Part 7. Genes involved in ATP-binding cassette (ABC) transporter
ID	log2(fc)	PValue	FDR	symbol	Description
ncbi_25985265	2.38813	2.98e-16	1.59e-14	A1Q1_01751	ATP-binding cassette transporter protein YOR1
ncbi_25983881	1.10041	1.67e-07	2.54e-06	A1Q1_00367	ATP-binding cassette (ABC) transporter
ncbi_25984541	0.564122	2.88e-05	0.000251751	A1Q1_01027	ATP-binding cassette (ABC) transporter, Pdr11p
ncbi_25984862	3.28208	3.4e-05	0.000291224	A1Q1_01348	subtilin ATP binding cassette transporter, ABC protein SpaT
ncbi_25988449	-0.616534	0.000606063	0.0034751	A1Q1_04937	ATP-binding cassette (ABC) transporter
ncbi_25985839	-0.271574	0.0157296	0.0522729	A1Q1_02325	ATP-binding cassette (ABC) transporter
ncbi_25990938	0.175283	0.344121	0.544544	A1Q1_07426	ATP-binding cassette (ABC) transporter
ncbi_25985801	0.131503	0.534913	0.728626	A1Q1_02287	ATP-binding cassette (ABC) transporter
ncbi_25990414	0.0449217	0.941804	0.972378	A1Q1_06902	ATP-binding cassette (ABC) transporter
ncbi_25987434	0.941949	5.9e-06	6.22e-05	A1Q1_03921	ABC protein
ncbi_25985941	1.79236	2.06e-18	1.42e-16	A1Q1_02427	multidrug resistance protein 1（MDR1/MRP1/ABCC1）
Citrate cycle (TCA cycle)
ncbi_25984344	-0.798872	3.67e-15	1.68e-13	A1Q1_00830	L-malate dehydrogenase
ncbi_25986161	-0.622968	0.00135106	0.00685858	A1Q1_02648	pyruvate dehydrogenase e1 component beta subunit, precursor
MSTRG.6632	-0.538511	0.000967632	0.00518502	Dlat	dihydrolipoyl transacetylase [Cutaneotrichosporon oleaginosum]
ncbi_25988709	-0.484216	4.99e-06	5.37e-05	A1Q1_05197	Pyruvate carboxylase (EC 6.4.1.1)
ncbi_25983739	-0.330642	0.000477527	0.00284062	A1Q1_00225	succinyl-coa ligase alpha-chain, precursor
ncbi_25984579	-0.215222	0.0103455	0.037154	A1Q1_01065	succinate-CoA ligase (ADP-forming)
Citrate cycle (TCA cycle)
ncbi_25985479	1.18981	6.35e-09	1.23e-07	A1Q1_01965	isocitrate dehydrogenase
ncbi_25984453	0.788668	4.35e-14	1.75e-12	A1Q1_00939	homocitrate synthase
Heat shock protein
ncbi_25984860	2.1425	1.48e-14	6.29e-13	A1Q1_01346	Heat shock protein 9/12-domain-containing protein
ncbi_25985572	0.62385	0.000718192	0.00399642	A1Q1_02058	heat shock protein
ncbi_25987064	0.643739	0.000963337	0.00516542	A1Q1_03551	heat shock protein
ncbi_25987065	0.50792	0.00894073	0.0331827	A1Q1_03552	10 kDa heat shock protein, mitochondrial
ncbi_25988563	0.503471	0.00335039	0.014923	A1Q1_05051	heat shock protein 70
ncbi_25985582	-0.608919	1.19e-10	3.08e-09	A1Q1_02068	heat shock protein
MSTRG.5395	0.688538	8.73e-06	8.84e-05	clpB	heat shock protein [Trichosporon asahii var. asahii CBS 8904] [Trichosporon asahii]

## Sheet: Table S5
Table S5 Pathways involved in genetic information processing (replication, repair, transcription and translation)
Pathway ID	Pathway	Up	Down	fg_num	bg_num	Qvalue	Genes
ko04120	Ubiquitin mediated proteolysis	10	1	11	48	0.209418	ncbi_25989929(A1Q1_06417);ncbi_25989972(A1Q1_06460);ncbi_25990047(A1Q1_06535);ncbi_25988870(A1Q1_05358);ncbi_25985434(A1Q1_01920);ncbi_25990325(A1Q1_06813);ncbi_25983805(A1Q1_00291);MSTRG.2864(RBX1);MSTRG.6819(UBC13);MSTRG.7533(APC10)
ko04122	Sulfur relay system	2	0	2	6	0.523666	ncbi_25985105(A1Q1_01591);ncbi_25986260(A1Q1_02747)
ko03040	Spliceosome	10	1	11	91	0.851423	ncbi_25988464(A1Q1_04952);ncbi_25987121(A1Q1_03608);ncbi_25985746(A1Q1_02232);ncbi_25983747(A1Q1_00233);ncbi_25991015(A1Q1_07503);ncbi_25990699(A1Q1_07187);ncbi_25990859(A1Q1_07347);MSTRG.2247(ini1);MSTRG.3113(LSM3B);MSTRG.4615(SR45A)
ko04130	SNARE interactions in vesicular transport	1	0	1	13	0.999025	ncbi_25987834(A1Q1_04321)
ko03020	RNA polymerase	3	0	3	25	0.837257	ncbi_25987420(A1Q1_03907);ncbi_25986522(A1Q1_03009);ncbi_25991032(A1Q1_07520)
ko03018	RNA degradation	4	0	4	46	0.999025	ncbi_25987064(A1Q1_03551);ncbi_25983689(A1Q1_00175);ncbi_25985572(A1Q1_02058);MSTRG.3113(LSM3B)
ko03008	Ribosome biogenesis in eukaryotes	5	0	5	66	0.999025	ncbi_25989172(A1Q1_05660);ncbi_25986132(A1Q1_02619);ncbi_25986314(A1Q1_02801);ncbi_25990373(A1Q1_06861);ncbi_25990574(A1Q1_07062)
ko03010	Ribosome	12	0	12	108	0.837257	ncbi_25989327(A1Q1_05815);ncbi_25989659(A1Q1_06147);ncbi_25987444(A1Q1_03931);ncbi_25986222(A1Q1_02709);ncbi_25985822(A1Q1_02308);ncbi_25991820(A1Q1_08308);ncbi_25990470(A1Q1_06958);ncbi_25990586(A1Q1_07074);ncbi_25990588(A1Q1_07076);ncbi_25990240(A1Q1_06728);ncbi_25989803(A1Q1_06291);ncbi_25983826(A1Q1_00312)
ko04141	Protein processing in endoplasmic reticulum	10	1	11	77	0.675909	ncbi_25988559(A1Q1_05047);ncbi_25987404(A1Q1_03891);ncbi_25985743(A1Q1_02229);ncbi_25984413(A1Q1_00899);ncbi_25991817(A1Q1_08305);ncbi_25987850(A1Q1_04337);MSTRG.2864(RBX1);MSTRG.8032(GCN2);MSTRG.8033(gcn2);MSTRG.8034(gcn2)
ko03050	Proteasome	5	0	5	38	0.715838	ncbi_25989137(A1Q1_05625);ncbi_25989431(A1Q1_05919);ncbi_25986510(A1Q1_02997);ncbi_25984980(A1Q1_01466);ncbi_25984001(A1Q1_00487)
ko03420	Nucleotide excision repair	8	0	8	42	0.418622	ncbi_25989340(A1Q1_05828);ncbi_25988020(A1Q1_04507);ncbi_25986105(A1Q1_02592);ncbi_25984812(A1Q1_01298);ncbi_25984991(A1Q1_01477);ncbi_25984992(A1Q1_01478);ncbi_25990534(A1Q1_07022);MSTRG.2864(RBX1)
ko03013	Nucleocytoplasmic transport	2	0	2	61	0.999025	ncbi_25986132(A1Q1_02619);ncbi_25986314(A1Q1_02801)
ko03015	mRNA surveillance pathway	2	0	2	51	0.999025	ncbi_25988538(A1Q1_05026);ncbi_25986314(A1Q1_02801)
ko03430	Mismatch repair	5	0	5	26	0.545043	ncbi_25989340(A1Q1_05828);ncbi_25986105(A1Q1_02592);ncbi_25986504(A1Q1_02991);ncbi_25984812(A1Q1_01298);ncbi_25984992(A1Q1_01478)
ko03440	Homologous recombination	4	0	4	21	0.545043	ncbi_25984812(A1Q1_01298);ncbi_25984992(A1Q1_01478);ncbi_25991010(A1Q1_07498);ncbi_25990587(A1Q1_07075)
ko03030	DNA replication	6	0	6	36	0.545043	ncbi_25989340(A1Q1_05828);ncbi_25989984(A1Q1_06472);ncbi_25988020(A1Q1_04507);ncbi_25986105(A1Q1_02592);ncbi_25984812(A1Q1_01298);ncbi_25984992(A1Q1_01478)
ko03410	Base excision repair	4	0	4	25	0.650394	ncbi_25988020(A1Q1_04507);ncbi_25988247(A1Q1_04735);ncbi_25991397(A1Q1_07885);ncbi_25990830(A1Q1_07318)
ko03022	Basal transcription factors	2	0	2	26	0.999025	ncbi_25990534(A1Q1_07022);ncbi_25990635(A1Q1_07123)
ko00970	Aminoacyl-tRNA biosynthesis	5	0	5	31	0.600732	ncbi_25988018(A1Q1_04505);ncbi_25988219(A1Q1_04707);ncbi_25986001(A1Q1_02487);ncbi_25985871(A1Q1_02357);ncbi_25990299(A1Q1_06787)

## Sheet: Table S6
Table S6 Annotation of the DEGs related to pathogenicity and virulence in PHI-base
S/N	Query_id	Log2(fc)	Gene	Pathogen species	Disease	Host description	Host species	Gene Function	Mutant Phenotype
1	MSTRG.2883	-1.02939	GzC2H034	Fusarium graminearum	Fusarium ear blight	Monocots	Triticum (related: wheat)	transcription factor	unaffected pathogenicity	down
2	MSTRG.3992	-0.887043	Fre2	Cryptococcus neoformans	Fungal meningitis	Rodents	Mus musculus (related: house mouse)	Ferric Reductases	reduced virulence	down
3	MSTRG.594	-0.761127	met8 (AFUA_7G05680)	Aspergillus fumigatus	Aspergillosis	Rodents	Mus musculus (related: house mouse)	Siroheme synthase	unaffected pathogenicity	down
4	MSTRG.8676	0.676546	MnhA1	Staphylococcus aureus	Skin infections; food poisoning; respiratory diseases	Rodents	Mus musculus (related: house mouse)	Multi-subunit Na+/H+ (Mnh) antiporter	reduced virulence	up
5	ncbi_25983522	1.02424	ubiquinol oxidase	Zymoseptoria tritici	Septoria leaf blotch	Monocots	Triticum (related: wheat)	complex III cytochrome bc1	chemistry target: resistance to chemical	up
6	ncbi_25983526	2.11681	qoxB	Staphylococcus aureus	Skin infections; food poisoning; respiratory diseases	Rodents	Mus musculus (related: house mouse)	Terminal Oxidases	reduced virulence	up
7	ncbi_25983527	1.77027	qoxB	Staphylococcus aureus	Skin infections; food poisoning; respiratory diseases	Rodents	Mus musculus (related: house mouse)	Terminal Oxidases	reduced virulence	up
8	ncbi_25983534	1.74743	FRT1	Botrytis cinerea	Grey mold	Eudicots	Phaseolus vulgaris (related: kidney bean)	Fructose transporter	unaffected pathogenicity	up
9	ncbi_25983549	-0.902582	pobA	Xanthomonas campestris	Black rot disease	Eudicots	Brassica rapa (related: field mustard)	4-HBA degradation pathway components	reduced virulence	down
10	ncbi_25983554	-1.31193	MPK1	Cryptococcus gattii vgiii	Pulmonary cryptococcosis (lung infection); basal meningitis; cerebral cryptococcomas	Rodents	Mus musculus (related: house mouse)	Regulates cell integrity	reduced virulence	down
11	ncbi_25983587	1.3777	ArgD	Salmonella enterica	Infections	Rodents	Mus musculus (related: house mouse)	Acetylornithine/succinyldiaminopimelate aminotransferase	reduced virulence	up
12	ncbi_25983614	-1.2262	hshA	Xanthomonas oryzae	Leaf blight	Monocots	Oryza sativa (related: rice)	DSF-Controlled Virulence-Associated Genes	reduced virulence	down
13	ncbi_25983662	2.13084	PEX6	Fusarium graminearum	Fusarium head blight	Monocots	Triticum aestivum (related: bread wheat)	Peroxisomal biogenesis factor 6	reduced virulence	up
14	ncbi_25983684	-0.62093	Ptr2	Parastagonospora nodorum	Glume blotch	Monocots	Triticum (related: wheat)	Di/tripeptide transport	unaffected pathogenicity	down
15	ncbi_25983694	-0.596064	ktr3	Cryptococcus neoformans	Cryptococcosis	Rodents	Mus musculus (related: house mouse)	Protein O-mannosylation	reduced virulence	down
16	ncbi_25983707	-0.963623	gin4	Aspergillus fumigatus	Pulmonary aspergillosis	Rodents	Mus musculus (related: house mouse)	Septin, AspB regulators	reduced virulence	down
17	ncbi_25983745	1.79236	FGSG_07344	Fusarium graminearum	Fusarium ear blight	Monocots	Triticum (related: wheat)	protein kinase	reduced virulence	up
18	ncbi_25983764	1.14434	FRT1	Botrytis cinerea	Grey mold	Eudicots	Phaseolus vulgaris (related: kidney bean)	Fructose transporter	unaffected pathogenicity	up
19	ncbi_25983805	2.08088	Aos1	Magnaporthe oryzae	Rice blast	Monocots	Hordeum vulgare (related: barley)	SUMOylation-associated protein	reduced virulence	up
20	ncbi_25983821	1.20958	MFP1	Magnaporthe oryzae	Rice blast	Monocots	Oryza sativa (related: rice)	beta-oxidation	reduced virulence	up
21	ncbi_25983864	1.60396	BbCyp6	Beauveria bassiana	White muscardine disease	Moths	Galleria mellonella (related: greater wax moth)	Cyclophilin	reduced virulence	up
22	ncbi_25983868	2.26728	MoIlv1	Magnaporthe oryzae	Rice blast	Monocots	Oryza sativa (related: rice)	Threonine deaminase	reduced virulence	up
23	ncbi_25983869	1.57898	MoIlv1	Magnaporthe oryzae	Rice blast	Monocots	Oryza sativa (related: rice)	Threonine deaminase	reduced virulence	up
24	ncbi_25983871	-0.617051	MoSPA2	Magnaporthe oryzae	Rice blast	Monocots	Hordeum vulgare (related: barley)	Involved in the establishment, maintenance, termination of polarized cell growth and is important for defining tip growth of filamentous fungi.	unaffected pathogenicity	down
25	ncbi_25983881	1.40228	ybtQ	Escherichia coli	Urinary tract infection	Rodents	Mus musculus (related: house mouse)	ATP Binding Cassette Protein	reduced virulence	up
26	ncbi_25983905	2.00513	BcBOA2	Botrytis cinerea	Grey mold	Eudicots	Phaseolus vulgaris (related: kidney bean)	Polyketide synthases	reduced virulence	up
27	ncbi_25983921	1.28801	HST1	Magnaporthe oryzae	Rice blast	Monocots	Hordeum vulgare (related: barley)	Histone Deacetylation	unaffected pathogenicity	up
28	ncbi_25983934	1.29585	NWMN_0826	Staphylococcus aureus	Reduced virulence	Moths	Galleria mellonella (related: greater wax moth)	NADH-dependent flavin oxidoreductase	reduced virulence	up
29	ncbi_25983986	-0.661853	Cln1	Cryptococcus neoformans	No data found	Moths	Galleria mellonella (related: greater wax moth)	G 1 /S cyclin	unaffected pathogenicity	down
30	ncbi_25984014	1.83748	BcBOT1 (CND5)	Botrytis cinerea	Grey mold	Eudicots	Solanum lycopersicum (related: tomato)	Cytochrome P450 monooxygenase	reduced virulence	up
31	ncbi_25984091	1.3223	MoST1	Magnaporthe oryzae	Rice blast	Monocots	Oryza sativa (related: rice)	hexose transporter-like protein	unaffected pathogenicity	up
32	ncbi_25984133	1.29476	CaNAG4	Candida albicans	Candidiasis	Rodents	Mus musculus (related: house mouse)	Unknown	reduced virulence	up
33	ncbi_25984160	0.860581	Mdh1	Parastagonospora nodorum	Glume blotch	Monocots	Triticum (related: wheat)	Mannitol 2-dehydrogenase	unaffected pathogenicity	up
34	ncbi_25984165	-0.716545	erg25B	Aspergillus fumigatus	Invasive pulmonary aspergillosis	Moths	Galleria mellonella (related: greater wax moth)	C4-sterol methyl oxidase	unaffected pathogenicity	down
35	ncbi_25984192	-0.729613	GLO1	Ustilago maydis	Corn smut	Monocots	Zea mays (related: maize)	Glyoxal oxidase	loss of pathogenicity	down
36	ncbi_25984211	-1.38064	MoDac	Magnaporthe oryzae	Rice blast	Monocots	Oryza sativa (related: rice)	GlcNAc-6-phosphate deacetylase	reduced virulence	down
37	ncbi_25984212	-2.13158	MoDeam	Magnaporthe oryzae	Rice blast	Monocots	Oryza sativa (related: rice)	GlcN-6-phosphate deaminase	reduced virulence	down
38	ncbi_25984232	-0.862198	pimt	Salmonella enterica	Salmonellosis	Rodents	Mus musculus (related: house mouse)	Protein isoaspartate methyl transferase	reduced virulence	down
39	ncbi_25984236	-1.1602	AKT3-1	Alternaria alternata	Black spot of pear	Eudicots	Pyrus communis (related: pear)	AK-Toxin Biosynthesis	loss of pathogenicity	down
40	ncbi_25984244	2.94867	AaMFS54	Alternaria alternata	Brown spot disease	Eudicots	Citrus x microcarpa (related: calamondin)	Major facilitator superfamily transporter	reduced virulence	up
41	ncbi_25984254	-1.08212	ssrA	Salmonella enterica	Food poisoning	Rodents	Mus musculus (related: house mouse)	Regulators of systemic infection	reduced virulence	down
42	ncbi_25984255	-1.26885	PA2567	Pseudomonas aeruginosa	Nosocomial infections	Rodents	Mus musculus (related: house mouse)	Phosphodiesterase	reduced virulence	down
43	ncbi_25984275	2.5342	AldB (PSPTO_2673)	Pseudomonas syringae	Bacterial speck of tomato	Eudicots	Arabidopsis thaliana (related: thale cress)	Indole-3-acetaldehyde dehydrogenase	reduced virulence	up
44	ncbi_25984282	1.18093	iaaH-1	Pseudomonas savastanoi	Olive knot disease	Eudicots	Olea europaea (related: common olive)	biosynthesis of IAA	reduced virulence	up
45	ncbi_25984304	-0.839904	UGT1	Cryptococcus neoformans	Fungal meningitis	Rodents	Mus musculus (related: house mouse)	UDP-Galactose/UDP-GalNAc transporter	loss of pathogenicity	down
46	ncbi_25984331	2.82783	GzZC077	Fusarium graminearum	Fusarium ear blight	Monocots	Triticum (related: wheat)	transcription factor	unaffected pathogenicity	up
47	ncbi_25984344	-0.798872	mdh	Edwardsiella ictaluri	Enteric septicemia	Bony fishes	Ictalurus punctatus (related: channel catfish)	Malate dehydrogenase	reduced virulence	down
48	ncbi_25984379	1.61887	Mocapn9	Magnaporthe oryzae	Rice blast	Monocots	Hordeum vulgare (related: barley)	Calpain	reduced virulence	up
49	ncbi_25984386	2.90989	HEM15	Aspergillus fumigatus	Invasive pulmonary aspergillosis	Lethal pathogen phenotype	Lethal pathogen phenotype	Ferrochelatase	lethal	up
50	ncbi_25984413	1.17604	FgHSP90	Fusarium graminearum	Fusarium head blight	Monocots	Triticum aestivum (related: bread wheat)	Ubiquitous chaperone, heat shock protein 90	reduced virulence	up
51	ncbi_25984420	-0.994686	Mgt3 (CNAG_00010)	Cryptococcus neoformans	Fungal meningitis	Rodents	Mus musculus (related: house mouse)	Mg transporter	unaffected pathogenicity	down
52	ncbi_25984453	1.58508	MoLYS20	Magnaporthe oryzae	Rice blast	Monocots	Oryza sativa (related: rice)	regulators of G-protein (GTP-binding protein) signaling (RGS) proteins/homocitrate synthase	reduced virulence	up
53	ncbi_25984463	2.91899	gigX5	Xanthomonas oryzae	Bacterial leaf blight	Monocots	Oryza sativa (related: rice)	Dehydrogenase	increased virulence (hypervirulence)	up
54	ncbi_25984545	1.13532	MGG_04556	Magnaporthe oryzae	Rice blast	Monocots	Oryza sativa (related: rice)	Hypothetical protein	reduced virulence	up
55	ncbi_25984631	-0.959769	MoRab5B	Magnaporthe oryzae	Rice blast	Monocots	Hordeum vulgare (related: barley)	GTP-binding protein	reduced virulence	down
56	ncbi_25984720	10.7115	ARN1 (SIT1)	Candida albicans	Candidiasis	Primates	Homo sapiens (related: human)	Siderophore transporter	reduced virulence	up
57	ncbi_25984746	-0.63008	CaNAG4	Candida albicans	Candidiasis	Rodents	Mus musculus (related: house mouse)	Unknown	reduced virulence	down
58	ncbi_25984765	0.952652	crpA	Aspergillus fumigatus	Invasive pulmonary aspergillosis	Rodents	Mus musculus (related: house mouse)	Copper-exporting ATPase	reduced virulence	up
59	ncbi_25984781	-1.49723	och1	Candida parapsilosis	Disseminated candidiasis	Rodents	Mus musculus (related: house mouse)	alpha1,6-mannosyltransferase	reduced virulence	down
60	ncbi_25984802	-1.56099	FgVe1 (FgVeA)	Fusarium graminearum	Fusarium ear blight	Monocots	Triticum (related: wheat)	fungal development, secondary metabolism and virulence	reduced virulence	down
61	ncbi_25984812	1.40848	GzOB044	Fusarium graminearum	Fusarium ear blight	Monocots	Triticum (related: wheat)	transcription factor	unaffected pathogenicity	up
62	ncbi_25984813	1.89145	GzOB044	Fusarium graminearum	Fusarium ear blight	Monocots	Triticum (related: wheat)	transcription factor	unaffected pathogenicity	up
63	ncbi_25984835	-0.734007	FRT1	Botrytis cinerea	Grey mold	Eudicots	Phaseolus vulgaris (related: kidney bean)	Fructose transporter	unaffected pathogenicity	down
64	ncbi_25984862	1.50382	LmABCB3	Leishmania major	Leishmaniasis	Rodents	Mus musculus (related: house mouse)	Mitochondrial ABC transporter	reduced virulence	up
65	ncbi_25984871	-1.31387	Ss-pth2	Sclerotinia sclerotiorum	No data found	Eudicots	Glycine max (related: soybean)	Peroxysomal Carnitine Acetyl Transferase	reduced virulence	down
66	ncbi_25984872	-3.91544	TOM1	Septoria lycopersici	Leaf spot	Eudicots	Solanum lycopersicum (related: tomato)	Tomatinase	unaffected pathogenicity	down
67	ncbi_25984910	6.10189	AFT3	Alternaria alternata	Black spot	Eudicots	Fragaria x ananassa (related: strawberry)	AF-toxin biosynthesis	loss of pathogenicity	up
68	ncbi_25984930	-0.752823	BcatrB	Botrytis cinerea	Grey mold	Eudicots	Arabidopsis thaliana (related: thale cress)	ABC transporter	reduced virulence	down
69	ncbi_25984941	-0.677649	USX1	Cryptococcus neoformans	Cryptococcosis	Rodents	Mus musculus (related: house mouse)	UDP-xylose synthase	loss of pathogenicity	down
70	ncbi_25984949	2.20783	EAMY _3005	Erwinia amylovora	Fire blight	Eudicots	Malus domestica (related: apple)	Type VI secretion system protein	reduced virulence	up
71	ncbi_25984992	0.775341	GzWing021	Fusarium graminearum	Fusarium ear blight	Monocots	Triticum (related: wheat)	transcription factor	unaffected pathogenicity	up
72	ncbi_25984993	-0.662331	GzZC273	Fusarium graminearum	Fusarium ear blight	Monocots	Triticum (related: wheat)	transcription factor	unaffected pathogenicity	down
73	ncbi_25984996	1.56961	MoIlv6	Magnaporthe oryzae	Rice blast	Monocots	Hordeum vulgare (related: barley)	Acetolactate synthases	loss of pathogenicity	up
74	ncbi_25985019	1.32283	CaNIK1	Candida albicans	Candidiasis	Rodents	Mus musculus (related: house mouse)	Histidine Kinase	reduced virulence	up
75	ncbi_25985047	-1.08238	had1 (CNAG_01744)	Cryptococcus neoformans	Fungal meningitis	Rodents	Mus musculus (related: house mouse)	HAD-like hydrolase	reduced virulence	down
76	ncbi_25985065	0.902486	CSH1	Candida albicans	Candidiasis	Rodents	Mus musculus (related: house mouse)	Cell surface protein	reduced virulence	up
77	ncbi_25985120	-0.619346	FGSG_05406	Fusarium graminearum	Fusarium ear blight	Monocots	Triticum (related: wheat)	protein kinase	unaffected pathogenicity	down
78	ncbi_25985143	1.35323	Glr1	Candida albicans	Disseminated candidiasis	Moths	Galleria mellonella (related: greater wax moth)	Glutathione recycling enzymes/ glutathione reductase	reduced virulence	up
79	ncbi_25985204	-2.31321	GLU1	Pyrenophora tritici-repentis	Tan spot	Monocots	Triticum aestivum (related: bread wheat)	glucanase gene	reduced virulence	down
80	ncbi_25985206	1.41191	MgAlg2	Zymoseptoria tritici	Leaf blotch	Monocots	Triticum (related: wheat)	Alpha-1,2-mannosyltransferase	loss of pathogenicity	up
81	ncbi_25985215	-1.04472	FRT1	Botrytis cinerea	Grey mold	Eudicots	Phaseolus vulgaris (related: kidney bean)	Fructose transporter	unaffected pathogenicity	down
82	ncbi_25985230	-3.1457	STM14_1005	Salmonella enterica	Salmonellosis	Rodents	Mus musculus (related: house mouse)	Putative acyl-CoA dehydrogenase	reduced virulence	down
83	ncbi_25985265	0.767418	MLT1	Candida albicans	Candidiasis	Rodents	Mus musculus (related: house mouse)	ABC transporter	reduced virulence	up
84	ncbi_25985289	1.04574	FTR1	Rhizopus oryzae	Mucormycosis	Rodents	Mus musculus (related: house mouse)	high affinity iron permease	reduced virulence	up
85	ncbi_25985324	-2.19033	CgOPT1	Colletotrichum gloeosporioides	Anthracnose	Eudicots	Aeschynomene virginica (no common name found)	Oligopeptide transporters of the OPT family	reduced virulence	down
86	ncbi_25985371	-2.01182	ABC4	Magnaporthe oryzae	Rice blast	Monocots	Hordeum vulgare (related: barley)	multidrug resistance	loss of pathogenicity	down
87	ncbi_25985411	2.78515	fabG1	Ralstonia solanacearum	Bacterial wilt	Eudicots	Solanum lycopersicum (related: tomato)	3-ketoacyl-acyl carrier protein reductase	lethal	up
88	ncbi_25985453	1.02439	TpsA	Beauveria bassiana	White muscardine disease	Moths	Galleria mellonella (related: greater wax moth)	Trehalose-6-phosphatesynthase	reduced virulence	up
89	ncbi_25985465	2.49775	MoST1	Magnaporthe oryzae	Rice blast	Monocots	Oryza sativa (related: rice)	hexose transporter-like protein	unaffected pathogenicity	up
90	ncbi_25985479	0.751122	leuB	Klebsiella pneumoniae	Pneumonia	Rodents	Mus musculus (related: house mouse)	3-Isopropylmalate dehydrogenase	reduced virulence	up
91	ncbi_25985485	-1.12397	Mohik5	Magnaporthe oryzae	Rice blast	Monocots	Oryza sativa (related: rice)	Histidine Kinase	loss of pathogenicity	down
92	ncbi_25985513	-0.735402	AceA	Aspergillus fumigatus	Invasive pulmonary aspergillosis	Rodents	Mus musculus (related: house mouse)	Putative copper-binding transcription factor	reduced virulence	down
93	ncbi_25985515	-0.904929	Mocapn9	Magnaporthe oryzae	Rice blast	Monocots	Hordeum vulgare (related: barley)	Calpain	reduced virulence	down
94	ncbi_25985524	0.889133	XC_0501	Xanthomonas campestris	Black rot disease	Eudicots	Raphanus sativus (related: radish)	NADH pyrophosphatase	reduced virulence	up
95	ncbi_25985567	-0.593457	GzZC068	Fusarium graminearum	Fusarium ear blight	Monocots	Triticum (related: wheat)	transcription factor	unaffected pathogenicity	down
96	ncbi_25985631	-0.911542	pcaH	Xanthomonas campestris	Black rot disease	Eudicots	Brassica rapa (related: field mustard)	4-HBA degradation pathway components	reduced virulence	down
97	ncbi_25985645	-0.682263	VdThit	Verticillium dahliae	Vascular wilt	Eudicots	Nicotiana benthamiana (no common name found)	Thiamine transporter	reduced virulence	down
98	ncbi_25985699	-1.51883	Avenacinase	Gaeumannomyces graminis	No data found	Monocots	Avena sativa (related: oat)	Avenacinase	loss of pathogenicity	down
99	ncbi_25985714	-0.664908	SKN1	Candida albicans	Disseminated candidiasis	Rodents	Mus musculus (related: house mouse)	Beta-glucan synthesis-associated protein	loss of pathogenicity	down
100	ncbi_25985724	-0.713871	CAP10	Cryptococcus neoformans	Cryptococcosis	Rodents	Mus musculus (related: house mouse)	Capsule formation	reduced virulence	down
101	ncbi_25985746	2.64633	GzCCHC006	Fusarium graminearum	Fusarium ear blight	Monocots	Triticum (related: wheat)	transcription factor	unaffected pathogenicity	up
102	ncbi_25985760	-0.980991	GLO1	Ustilago maydis	Corn smut	Monocots	Zea mays (related: maize)	Glyoxal oxidase	loss of pathogenicity	down
103	ncbi_25985767	1.50041	GzNEG002	Fusarium graminearum	Fusarium ear blight	Monocots	Triticum (related: wheat)	transcription factor	unaffected pathogenicity	up
104	ncbi_25985785	-0.73497	Hxs1	Cryptococcus neoformans	Cryptococcal meningoencephalitis	Rodents	Mus musculus (related: house mouse)	Glucose uptake and transport	reduced virulence	down
105	ncbi_25985788	1.61202	rhpa	Helicobacter pylori	Gastric infections	Rodents	Mus musculus (related: house mouse)	DEAD-box RNA helicase	reduced virulence	up
106	ncbi_25985803	1.53402	ArgD	Salmonella enterica	Infections	Rodents	Mus musculus (related: house mouse)	Acetylornithine/succinyldiaminopimelate aminotransferase	reduced virulence	up
107	ncbi_25985815	-0.735557	MoSCAD2 (MGG_08690)	Magnaporthe oryzae	Rice blast	Monocots	Oryza sativa (related: rice)	3-Hydroxy acylCoA dehydrogenase	loss of pathogenicity	down
108	ncbi_25985862	-0.80193	GPI12	Colletotrichum graminicola	Maize anthracnose	Monocots	Zea mays (related: maize)	N-acetylglucosaminylphosphatidylinositol deacetylase	loss of pathogenicity	down
109	ncbi_25985872	0.710703	GzHOMEL036	Fusarium graminearum	Fusarium ear blight	Monocots	Triticum (related: wheat)	transcription factor	unaffected pathogenicity	up
110	ncbi_25985932	0.72118	FVEG_12533	Fusarium verticillioides	Ear and stalk rot of maize	Monocots	Zea mays (related: maize)	fusaric acid biosynthesis	unaffected pathogenicity	up
111	ncbi_25985941	0.929135	ABC3	Magnaporthe oryzae	Rice blast	Monocots	Hordeum vulgare (related: barley)	multidrug resistance; protection from oxidative stress	loss of pathogenicity	up
112	ncbi_25986005	-2.73101	gacS	Acinetobacter baumannii	Bacteremia	Bony fishes	Danio rerio (related: zebrafish)	Sensor histidine kinase/ global virulence regulator	reduced virulence	down
113	ncbi_25986008	-0.816612	Fgsg01064	Fusarium graminearum	Fusarium ear blight	Monocots	Triticum (related: wheat)	GPCR gene	unaffected pathogenicity	down
114	ncbi_25986025	1.46317	BCMFS1	Botrytis cinerea	Grey mold	Eudicots	Solanum lycopersicum (related: tomato)	MFS transporters	unaffected pathogenicity	up
115	ncbi_25986052	-1.68014	Ptr2	Parastagonospora nodorum	Glume blotch	Monocots	Triticum (related: wheat)	Di/tripeptide transport	unaffected pathogenicity	down
116	ncbi_25986059	1.49166	Ptp1	Cryptococcus neoformans	Fungal meningitis	Rodents	Mus musculus (related: house mouse)	Protein tyrosine phosphatases	reduced virulence	up
117	ncbi_25986064	0.779988	ABC2	Magnaporthe oryzae	Rice blast	Monocots	Oryza sativa (related: rice)	ABC transporter	unaffected pathogenicity	up
118	ncbi_25986065	-1.67867	GOX2	Penicillium expansum	Blue mold rot	Eudicots	Malus domestica (related: apple)	oxidation of beta9D9glucose to D9glucono9delta?954 lactone and H2O2 is catalyzed by this glucose oxidase	reduced virulence	down
119	ncbi_25986080	-1.6355	VK055_1952	Klebsiella pneumoniae	Pneumonia	Rodents	Mus musculus (related: house mouse)	Betaine aldehyde dehydrogenase	unaffected pathogenicity	down
120	ncbi_25986161	-0.622968	pdhB	Mycoplasma agalactiae	Contagious agalactia	Primates	Homo sapiens (related: human)	Pyruvate Dehyrogenase	reduced virulence	down
121	ncbi_25986184	-0.756427	UGD1	Cryptococcus neoformans	Cryptococcosis	Rodents	Mus musculus (related: house mouse)	UDP-glucose dehydrogenase	loss of pathogenicity	down
122	ncbi_25986196	-0.621382	ZtGT2	Zymoseptoria tritici	Septoria tritici blotch	Monocots	Triticum aestivum (related: bread wheat)	Glycosyltransferase	loss of pathogenicity	down
123	ncbi_25986216	-1.37955	pdhB	Mycoplasma agalactiae	Contagious agalactia	Primates	Homo sapiens (related: human)	Pyruvate Dehyrogenase	reduced virulence	down
124	ncbi_25986287	-1.38412	MCC	Fusarium graminearum	Fusarium head blight	Monocots	Triticum aestivum (related: bread wheat)	Encoding methylcrotonyl-CoA-carboxylase	reduced virulence	down
125	ncbi_25986295	-0.649505	plb1	Cryptococcus neoformans	Fungal meningitis	Bony fishes	Danio rerio (related: zebrafish)	Secreted phospholipase B	reduced virulence	down
126	ncbi_25986296	-1.76607	HEX1	Candida albicans	Disseminated candidiasis	Rodents	Mus musculus (related: house mouse)	beta-hexosaminidase	reduced virulence	down
127	ncbi_25986430	-1.11215	eca1	Beauveria bassiana	White muscardine disease	Moths	Galleria mellonella (related: greater wax moth)	Calcium transporting ATPase	reduced virulence	down
128	ncbi_25986433	-3.02591	MET3	Cryptococcus neoformans	Cryptococcosis	Rodents	Mus musculus (related: house mouse)	ATP sulfurylase	loss of pathogenicity	down
129	ncbi_25986452	-2.13583	MoST1	Magnaporthe oryzae	Rice blast	Monocots	Oryza sativa (related: rice)	hexose transporter-like protein	unaffected pathogenicity	down
130	ncbi_25986464	-0.731658	Mohik8	Magnaporthe oryzae	Rice blast	Monocots	Oryza sativa (related: rice)	Histidine Kinase	loss of pathogenicity	down
131	ncbi_25986475	0.762549	Ilv3B	Aspergillus fumigatus	Invasive pulmonary aspergillosis	Rodents	Mus musculus (related: house mouse)	Dihydroxyacid dehydratase	reduced virulence	up
132	ncbi_25986495	1.79177	GzC2H070	Fusarium graminearum	Fusarium ear blight	Monocots	Triticum (related: wheat)	transcription factor	lethal	up
133	ncbi_25986504	0.89995	msh2	Cryptococcus neoformans	Fungal meningitis	Rodents	Mus musculus (related: house mouse)	DNA mismatch repair protein	unaffected pathogenicity	up
134	ncbi_25986506	1.39372	FgERG5A	Fusarium graminearum	Fusarium head blight	Monocots	Triticum aestivum (related: bread wheat)	cytochrome P450 61	reduced virulence	up
135	ncbi_25986510	2.73121	GzOB006	Fusarium graminearum	Fusarium ear blight	Monocots	Triticum (related: wheat)	transcription factor	lethal	up
136	ncbi_25986517	0.978912	PKS1	Bipolaris maydis	Leaf blight	Monocots	Zea mays (related: maize)	Polyketide synthase	reduced virulence	up
137	ncbi_25986522	1.26386	GzOB017	Fusarium graminearum	Fusarium ear blight	Monocots	Triticum (related: wheat)	transcription factor	unaffected pathogenicity	up
138	ncbi_25986543	-0.597319	chs4	Ustilago maydis	Corn smut	Monocots	Zea mays (related: maize)	Chitin Synthase	reduced virulence	down
139	ncbi_25986588	0.711019	MoHPX1	Magnaporthe oryzae	Rice blast	Monocots	Oryza sativa (related: rice)	Dye-type peroxidase	reduced virulence	up
140	ncbi_25986664	1.09207	FgOXP1	Fusarium graminearum	Fusarium head blight	Monocots	Triticum aestivum (related: bread wheat)	5-Oxoprolinase	reduced virulence	up
141	ncbi_25986665	1.29953	FgOXP1	Fusarium graminearum	Fusarium head blight	Monocots	Triticum aestivum (related: bread wheat)	5-Oxoprolinase	reduced virulence	up
142	ncbi_25986666	0.63759	GzMyb019	Fusarium graminearum	Fusarium ear blight	Monocots	Triticum (related: wheat)	transcription factor	unaffected pathogenicity	up
143	ncbi_25986679	-1.14886	GOX2	Penicillium expansum	Blue mold rot	Eudicots	Malus domestica (related: apple)	oxidation of beta9D9glucose to D9glucono9delta?954 lactone and H2O2 is catalyzed by this glucose oxidase	reduced virulence	down
144	ncbi_25986683	-1.18494	Calcium-transporting ATPase 3	Magnaporthe oryzae	Rice blast	Monocots	Triticum (related: wheat)	Ca2+ pump	loss of pathogenicity	down
145	ncbi_25986694	-0.60829	(Sc Kic1)	Fusarium graminearum	Fusarium ear blight	Monocots	Triticum (related: wheat)	protein kinase	reduced virulence	down
146	ncbi_25986697	-4.49661	MetR	Aspergillus fumigatus	Invasive pulmonary aspergillosis	Moths	Galleria mellonella (related: greater wax moth)	bZIP transcription factor involved sulphur metabolism	reduced virulence	down
147	ncbi_25986731	-0.894053	MoPRX1	Magnaporthe oryzae	Rice blast	Monocots	Oryza sativa (related: rice)	Peroxiredoxin peroxidase	reduced virulence	down
148	ncbi_25986823	-1.37785	ABC3	Magnaporthe oryzae	Rice blast	Monocots	Hordeum vulgare (related: barley)	multidrug resistance; protection from oxidative stress	loss of pathogenicity	down
149	ncbi_25986828	-1.16963	FGSG_04610	Fusarium graminearum	Fusarium ear blight	Monocots	Triticum (related: wheat)	Similar to maltose permease	unaffected pathogenicity	down
150	ncbi_25986929	0.633242	Peroxisomal copper amine oxidase	Magnaporthe oryzae	Rice blast	Monocots	Hordeum vulgare (related: barley)	Cu-amine-oxidase	reduced virulence	up
151	ncbi_25986941	2.35006	MaPpt1	Metarhizium acridum		Grasshoppers	Locusta migratoria (related: migratory locust)	Ser/Thr protein phosphatase	unaffected pathogenicity	up
152	ncbi_25986947	0.918394	Ss-ggt1	Sclerotinia sclerotiorum	White mold or stem rot	Eudicots	Solanum lycopersicum (related: tomato)	Gamma-Glutamyl Transpeptidase	reduced virulence	up
153	ncbi_25986958	-0.881893	sF	Aspergillus fumigatus	Invasive pulmonary aspergillosis	Rodents	Mus musculus (related: house mouse)	Sulfite reductase	unaffected pathogenicity	down
154	ncbi_25986960	1.17608	GzZC131	Fusarium graminearum	Fusarium ear blight	Monocots	Triticum (related: wheat)	transcription factor	unaffected pathogenicity	up
155	ncbi_25986986	0.919656	BcatrB	Botrytis cinerea	Grey mold	Eudicots	Arabidopsis thaliana (related: thale cress)	ABC transporter	reduced virulence	up
156	ncbi_25987064	0.78463	GroEL	Porphyromonas gingivalis	Periodontitis	Rodents	Rattus (related: rat)	folding of newly synthesized proteins, preventing misfolding and aggregation	increased virulence (hypervirulence)	up
157	ncbi_25987066	-1.08022	MedA	Aspergillus fumigatus	Invasive pulmonary aspergillosis	Moths	Galleria mellonella (related: greater wax moth)	Developmental Regulator	reduced virulence	down
158	ncbi_25987081	-0.64667	ACP	Candida tropicalis	Candidiasis	Rodents	Mus musculus (related: house mouse)	Acid proteinase	reduced virulence	down
159	ncbi_25987087	-0.817339	MoST1	Magnaporthe oryzae	Rice blast	Monocots	Oryza sativa (related: rice)	hexose transporter-like protein	unaffected pathogenicity	down
160	ncbi_25987133	-0.958785	MoIVD (MGG_02540)	Magnaporthe oryzae	Rice blast	Monocots	Hordeum vulgare (related: barley)	Isovaleryl CoA dehydrogenase	reduced virulence	down
161	ncbi_25987220	1.10048	AFT1	Alternaria alternata	Black spot	Eudicots	Pyrus communis (related: pear)	AF-toxin biosynthesis	loss of pathogenicity	up
162	ncbi_25987242	0.844392	GzC2H056	Fusarium graminearum	Fusarium ear blight	Monocots	Triticum (related: wheat)	transcription factor	unaffected pathogenicity	up
163	ncbi_25987245	-1.04977	AKT1	Alternaria alternata	Black spot	Eudicots	Pyrus communis (related: pear)	Carboxyl-activating enzyme, essential for AK Toxin	loss of pathogenicity	down
164	ncbi_25987259	0.585741	MGG_10702	Magnaporthe oryzae	Rice blast	Monocots	Oryza sativa (related: rice)	Hypothetical protein	reduced virulence	up
165	ncbi_25987271	-0.868577	FGSG_03243	Fusarium graminearum	Fusarium head blight	Monocots	Zea mays (related: maize)	TAG lipases	reduced virulence	down
166	ncbi_25987331	0.631998	MPF3	Cryptococcus neoformans	Cryptococcosis	Rodents	Mus musculus (related: house mouse)	Mannoprotein	reduced virulence	up
167	ncbi_25987367	-0.604933	LmABCB3	Leishmania major	Leishmaniasis	Rodents	Mus musculus (related: house mouse)	Mitochondrial ABC transporter	reduced virulence	down
168	ncbi_25987385	-0.731065	MLT1	Candida albicans	Candidiasis	Rodents	Mus musculus (related: house mouse)	ABC transporter	reduced virulence	down
169	ncbi_25987386	-0.770986	FGSG_01506	Fusarium graminearum	Fusarium ear blight	Monocots	Triticum (related: wheat)	protein kinase	unaffected pathogenicity	down
170	ncbi_25987397	-1.07575	mrGAT	Metarhizium robertsii	No data found	Moths	Bombyx mori (related: domestic silkworm)	glycerol-3-phosphate O-acyltransferase	reduced virulence	down
171	ncbi_25987401	-0.58937	had1 (CNAG_01744)	Cryptococcus neoformans	Fungal meningitis	Rodents	Mus musculus (related: house mouse)	HAD-like hydrolase	reduced virulence	down
172	ncbi_25987407	-1.83655	Aqp1	Cryptococcus neoformans	Fungal meningitis	Rodents	Mus musculus (related: house mouse)	Water channel protein aquaporin	unaffected pathogenicity	down
173	ncbi_25987423	1.16547	Xdh1	Parastagonospora nodorum	Glume blotch	Monocots	Triticum (related: wheat)	xylitol dehydrogenase	unaffected pathogenicity	up
174	ncbi_25987434	0.656937	MLT1	Candida albicans	Candidiasis	Rodents	Mus musculus (related: house mouse)	ABC transporter	reduced virulence	up
175	ncbi_25987437	-1.93527	FGSG_04610	Fusarium graminearum	Fusarium ear blight	Monocots	Triticum (related: wheat)	Similar to maltose permease	unaffected pathogenicity	down
176	ncbi_25987486	-0.990555	SidI	Aspergillus fumigatus	Aspergillosis	Rodents	Mus musculus (related: house mouse)	Acyl-CoA ligase	reduced virulence	down
177	ncbi_25987522	-0.956319	GLU1	Pyrenophora tritici-repentis	Tan spot	Monocots	Triticum aestivum (related: bread wheat)	glucanase gene	reduced virulence	down
178	ncbi_25987533	-0.81898	FVEG_12529	Fusarium verticillioides	Ear and stalk rot of maize	Monocots	Zea mays (related: maize)	fusaric acid biosynthesis	unaffected pathogenicity	down
179	ncbi_25987535	0.602895	GzLam002	Fusarium graminearum	Fusarium ear blight	Monocots	Triticum (related: wheat)	transcription factor	reduced virulence	up
180	ncbi_25987541	0.708683	iaaH-1	Pseudomonas savastanoi	Olive knot disease	Eudicots	Olea europaea (related: common olive)	biosynthesis of IAA	reduced virulence	up
181	ncbi_25987542	-3.31059	GzZC200	Fusarium graminearum	Fusarium ear blight	Monocots	Triticum (related: wheat)	transcription factor	unaffected pathogenicity	down
182	ncbi_25987561	-0.626481	ypd1	Cryptococcus neoformans	Meningoencephalitis	Lethal pathogen phenotype	Lethal pathogen phenotype	Phosphotransfer Protein	lethal	down
183	ncbi_25987574	0.962116	Peroxisomal copper amine oxidase	Magnaporthe oryzae	Rice blast	Monocots	Hordeum vulgare (related: barley)	Cu-amine-oxidase	reduced virulence	up
184	ncbi_25987577	-1.30403	AldB (PSPTO_2673)	Pseudomonas syringae	Bacterial speck of tomato	Eudicots	Arabidopsis thaliana (related: thale cress)	Indole-3-acetaldehyde dehydrogenase	reduced virulence	down
185	ncbi_25987607	2.23033	argD	Erwinia amylovora	Fire blight	Eudicots	Pyrus communis (related: pear)	argDgene encodes a predicted N-acetylornithine aminotransferase enzyme	reduced virulence	up
186	ncbi_25987657	-0.898983	LAC2	Cryptococcus neoformans	Cryptococcosis	Rodents	Mus musculus (related: house mouse)	Laccase	unaffected pathogenicity	down
187	ncbi_25987686	1.18705	GzMyb016	Fusarium graminearum	Fusarium ear blight	Monocots	Triticum (related: wheat)	transcription factor	unaffected pathogenicity	up
188	ncbi_25987815	-0.591254	umCHS5	Ustilago maydis	Corn smut	Monocots	Zea mays (related: maize)	Chitin Synthase	reduced virulence	down
189	ncbi_25987827	0.633165	Mohik8	Magnaporthe oryzae	Rice blast	Monocots	Oryza sativa (related: rice)	Histidine Kinase	loss of pathogenicity	up
190	ncbi_25987834	1.23982	MoVam7	Magnaporthe oryzae	Rice blast	Monocots	Oryza sativa (related: rice)	vacuolar morphogenesis	loss of pathogenicity	up
191	ncbi_25987838	-0.735022	AOX1	Passalora fulva	Leaf mold	Eudicots	Solanum lycopersicum (related: tomato)	Alcohol oxidase	reduced virulence	down
192	ncbi_25987872	0.72238	FGSG_04610	Fusarium graminearum	Fusarium ear blight	Monocots	Triticum (related: wheat)	Similar to maltose permease	unaffected pathogenicity	up
193	ncbi_25987883	0.934584	Upa2	Ustilago maydis	Maize smut disease	Monocots	Zea mays (related: maize)	Protein phosphatase	unaffected pathogenicity	up
194	ncbi_25987887	-1.07703	PHO84	Cryptococcus neoformans	Cryptococcosis	Rodents	Mus musculus (related: house mouse)	Phosphate Acquisition and Storage	reduced virulence	down
195	ncbi_25987945	0.928549	met8 (AFUA_7G05680)	Aspergillus fumigatus	Aspergillosis	Rodents	Mus musculus (related: house mouse)	Siroheme synthase	unaffected pathogenicity	up
196	ncbi_25987952	0.7889	CYP1	Magnaporthe oryzae	Rice blast disease	Monocots	Oryza sativa (related: rice)	Cyclophilin	reduced virulence	up
197	ncbi_25987966	-0.835983	GPH1	Magnaporthe oryzae	Rice blast	Monocots	Oryza sativa (related: rice)	Phosphorylase	reduced virulence	down
198	ncbi_25988014	1.75511	GzOB006	Fusarium graminearum	Fusarium ear blight	Monocots	Triticum (related: wheat)	transcription factor	lethal	up
199	ncbi_25988032	-0.959367	CgOPT1	Colletotrichum gloeosporioides	Anthracnose	Eudicots	Aeschynomene virginica (no common name found)	Oligopeptide transporters of the OPT family	reduced virulence	down
200	ncbi_25988033	0.787217	MoSSADH	Magnaporthe oryzae	Rice blast	Monocots	Hordeum vulgare (related: barley)	Succinate-semialdehyde dehydrogenase	loss of pathogenicity	up
201	ncbi_25988040	1.06831	um01947	Ustilago maydis	Corn smut	Monocots	Zea mays (related: maize)	Cytochrome C peroxidase precursor	reduced virulence	up
202	ncbi_25988088	2.08014	yeaZ	Vibrio harveyi	Luminous vibriosis	Bony fishes	Danio rerio (related: zebrafish)	Resuscitation-promoting factor	reduced virulence	up
203	ncbi_25988124	-0.596897	FKS1	Aspergillus fumigatus	Invasive pulmonary aspergillosis	Lethal pathogen phenotype	Lethal pathogen phenotype	Beta 1,3 Glucan synthase	lethal	down
204	ncbi_25988154	-2.46513	FET3-1	Colletotrichum graminicola	Maize anthracnose	Monocots	Zea mays (related: maize)	Functional ferroxidase	reduced virulence	down
205	ncbi_25988155	-2.17497	ScOrtholog_GIC1	Fusarium graminearum	Fusarium head blight	Monocots	Triticum aestivum (related: bread wheat)	Uncharacterized protein	reduced virulence	down
206	ncbi_25988219	0.88026	LysX	Mycobacterium avium	Respiratory illness	Primates	Homo sapiens (related: human)	Bifunctional protein with lysyl transferase and lysyl-tRNA synthetase activity	increased virulence (hypervirulence)	up
207	ncbi_25988312	-2.02776	CEL5A	Botrytis cinerea	Grey mold	Eudicots	Gerbera (no common name found)	endo-beta-1,4-xylanase	unaffected pathogenicity	down
208	ncbi_25988326	1.57893	VK055_1952	Klebsiella pneumoniae	Pneumonia	Rodents	Mus musculus (related: house mouse)	Betaine aldehyde dehydrogenase	unaffected pathogenicity	up
209	ncbi_25988336	-1.00155	PHR1	Candida albicans	Candidiasis	Rodents	Mus musculus (related: house mouse)	Membrane protein; pH responsive protein	reduced virulence	down
210	ncbi_25988337	-2.56426	GLU1	Pyrenophora tritici-repentis	Tan spot	Monocots	Triticum aestivum (related: bread wheat)	glucanase gene	reduced virulence	down
211	ncbi_25988346	3.28208	MoSSADH	Magnaporthe oryzae	Rice blast	Monocots	Hordeum vulgare (related: barley)	Succinate-semialdehyde dehydrogenase	loss of pathogenicity	up
212	ncbi_25988374	-0.740202	MSY1	Fusarium graminearum	Fusarium ear blight	Monocots	Triticum aestivum (related: bread wheat)	Methionine synthase	reduced virulence	down
213	ncbi_25988397	2.32265	Rss1	Ustilago maydis	Smut disease	Monocots	Zea mays (related: maize)	Dual functions as putative SA receptor and transcriptional activator regulating genes important for SA and tryptophan degradation.	unaffected pathogenicity	up
214	ncbi_25988474	0.618066	Srx1	Cryptococcus neoformans	No data found	Rodents	Mus musculus (related: house mouse)	required for cells to counteract peroxide stress	reduced virulence	up
215	ncbi_25988514	-2.0606	MoST1	Magnaporthe oryzae	Rice blast	Monocots	Oryza sativa (related: rice)	hexose transporter-like protein	unaffected pathogenicity	down
216	ncbi_25988517	1.02328	pdxS	Actinobacillus pleuropneumoniae	Porcine pleuropneumonia	Rodents	Mus musculus (related: house mouse)	Encodes the putative pyridoxal 5’-phosphate synthase subunit PdxS	reduced virulence	up
217	ncbi_25988518	0.692604	pdxS	Actinobacillus pleuropneumoniae	Porcine pleuropneumonia	Rodents	Mus musculus (related: house mouse)	Encodes the putative pyridoxal 5’-phosphate synthase subunit PdxS	reduced virulence	up
218	ncbi_25988680	-0.926053	MGG_10702	Magnaporthe oryzae	Rice blast	Monocots	Oryza sativa (related: rice)	Hypothetical protein	reduced virulence	down
219	ncbi_25988685	2.49983	Fre2	Cryptococcus neoformans	Fungal meningitis	Rodents	Mus musculus (related: house mouse)	Ferric Reductases	reduced virulence	up
220	ncbi_25988713	-2.74377	Cxt1p	Cryptococcus neoformans	No data found	Rodents	Mus musculus (related: house mouse)	B 1,2-xylosyltransferase	reduced virulence	down
221	ncbi_25988716	-0.713002	FGSG_06206	Fusarium graminearum	Fusarium ear blight	Monocots	Triticum (related: wheat)	protein kinase	unaffected pathogenicity	down
222	ncbi_25988743	0.699522	MFP1	Magnaporthe oryzae	Rice blast	Monocots	Oryza sativa (related: rice)	beta-oxidation	reduced virulence	up
223	ncbi_25988770	-0.703403	UKC1	Ustilago maydis	Corn smut	Monocots	Zea mays (related: maize)	Protein kinase	reduced virulence	down
224	ncbi_25988811	0.647715	MgMfs1	Zymoseptoria tritici	Septoria leaf blotch	Monocots	Triticum (related: wheat)	major facilitator superfamily transporter	unaffected pathogenicity	up
225	ncbi_25988843	1.04823	MSP1	Magnaporthe oryzae	Rice blast	Monocots	Hordeum vulgare (related: barley)	Small secreted protein	reduced virulence	up
226	ncbi_25988851	0.68967	Ilv3A	Aspergillus fumigatus	Invasive pulmonary aspergillosis	Rodents	Mus musculus (related: house mouse)	Dihydroxyacid dehydratase	reduced virulence	up
227	ncbi_25988865	-1.03797	BcDGAT2	Botrytis cinerea	Grey mold fungus	Eudicots	Tagetes erecta (related: african marigold)	Diacylglycerol O-acyl transferase	reduced virulence	down
228	ncbi_25988870	2.2648	Uba2	Magnaporthe oryzae	Rice blast	Monocots	Hordeum vulgare (related: barley)	SUMOylation-associated protein	reduced virulence	up
229	ncbi_25988877	1.94866	CLAP1	Colletotrichum lindemuthianum	Anthracnose	Eudicots	Phaseolus vulgaris (related: kidney bean)	Copper transporting ATPase	loss of pathogenicity	up
230	ncbi_25988903	-0.867064	nixA	Helicobacter pylori	Gastric infections	Rodents	Mus musculus (related: house mouse)	High-affinity nickel-transport protein	unaffected pathogenicity	down
231	ncbi_25988904	1.07424	GzOB019	Fusarium graminearum	Fusarium ear blight	Monocots	Triticum (related: wheat)	transcription factor	unaffected pathogenicity	up
232	ncbi_25988908	-0.742375	ABC3	Magnaporthe oryzae	Rice blast	Monocots	Hordeum vulgare (related: barley)	multidrug resistance; protection from oxidative stress	loss of pathogenicity	down
233	ncbi_25988949	0.941021	Mdj1	Beauveria bassiana	White muscardine disease	Moths	Galleria mellonella (related: greater wax moth)	Biogenesis of functional mitochondria	reduced virulence	up
234	ncbi_25989001	-0.925964	AKT1	Alternaria alternata	Black spot	Eudicots	Pyrus communis (related: pear)	Carboxyl-activating enzyme, essential for AK Toxin	loss of pathogenicity	down
235	ncbi_25989008	0.649552	Mdh1	Parastagonospora nodorum	Glume blotch	Monocots	Triticum (related: wheat)	Mannitol 2-dehydrogenase	unaffected pathogenicity	up
236	ncbi_25989023	-1.53258	AldA (PSPTO_0092)	Pseudomonas syringae	Bacterial speck of tomato	Eudicots	Arabidopsis thaliana (related: thale cress)	Indole-3-acetaldehyde dehydrogenase	reduced virulence	down
237	ncbi_25989041	0.588444	Vatr2	Clavibacter michiganensis	Wilt and canker disease of tomato	Eudicots	Solanum lycopersicum (related: tomato)	MocR family of transcriptional regulators	reduced virulence	up
238	ncbi_25989137	0.615402	csn5	Alternaria alternata	Brown spot disease	Eudicots	Citrus reticulata (related: tangerine)	COP9 signalosome (CSN) protein complex involved in the ubiquitin-proteasome system	reduced virulence	up
239	ncbi_25989167	-0.829028	Pmc1	Cryptococcus neoformans	No data found	Rodents	Mus musculus (related: house mouse)	putative vacuolar calcium ATPase	reduced virulence	down
240	ncbi_25989172	1.50884	Orn	Pseudomonas aeruginosa	Opportunistic infections	Rodents	Mus musculus (related: house mouse)	Oligoribonuclease	reduced virulence	up
241	ncbi_25989174	-2.03238	GzZC259	Fusarium graminearum	Fusarium ear blight	Monocots	Triticum (related: wheat)	transcription factor	unaffected pathogenicity	down
242	ncbi_25989181	-1.41288	Can2	Cryptococcus neoformans	Cryptococcosis	Rodents	Mus musculus (related: house mouse)	Carbonic Anhydrase	unaffected pathogenicity	down
243	ncbi_25989194	-0.981106	Mls1	Parastagonospora nodorum	Glume blotch	Monocots	Triticum (related: wheat)	Malate synthase	loss of pathogenicity	down
244	ncbi_25989214	2.31674	GzHOMEL036	Fusarium graminearum	Fusarium ear blight	Monocots	Triticum (related: wheat)	transcription factor	unaffected pathogenicity	up
245	ncbi_25989263	-2.29804	pvdH	Pseudomonas aeruginosa	Infections	Rodents	Mus musculus (related: house mouse)	L-2,4-diaminobutyrate:2-ketoglutarate 4-aminotransferase	unaffected pathogenicity	down
246	ncbi_25989290	1.02262	AOX1	Cryptococcus neoformans	Cryptococcosis	Rodents	Mus musculus (related: house mouse)	Alternative oxidase	reduced virulence	up
247	ncbi_25989309	-0.768682	Cxt1p	Cryptococcus neoformans	No data found	Rodents	Mus musculus (related: house mouse)	B 1,2-xylosyltransferase	reduced virulence	down
248	ncbi_25989316	-0.997587	mepB	Colletotrichum gloeosporioides	Anthracnose	Flowering plants	Persea americana (related: avocado)	Ammonium Transporters	reduced virulence	down
249	ncbi_25989324	1.08913	FgShyC (FGSG_03657)	Fusarium graminearum	Fusarium head blight	Monocots	Triticum aestivum (related: bread wheat)	Putative salicylate hydroxylase	unaffected pathogenicity	up
250	ncbi_25989354	-1.20018	Cda1 (CNAG_05799)	Cryptococcus neoformans	Fungal meningitis	Rodents	Mus musculus (related: house mouse)	Chitin deacetylase	reduced virulence	down
251	ncbi_25989385	0.599336	Ptp2	Cryptococcus neoformans	Fungal meningitis	Rodents	Mus musculus (related: house mouse)	Protein tyrosine phosphatases	reduced virulence	up
252	ncbi_25989387	0.616559	GzOB008	Fusarium graminearum	Fusarium ear blight	Monocots	Triticum (related: wheat)	transcription factor	unaffected pathogenicity	up
253	ncbi_25989416	-0.815014	SAP1	Candida albicans	Candidiasis	Rodents	Cavia porcellus (related: domestic guinea pig)	Aspartyl proteinase	reduced virulence	down
254	ncbi_25989490	0.820694	TGL2	Magnaporthe oryzae	Rice blast	Monocots	Oryza sativa (related: rice)	intracellular triacylglycerol lipases	unaffected pathogenicity	up
255	ncbi_25989513	0.608448	ADE2	Cryptococcus neoformans	Cryptococcosis	Rabbits & hares	Oryctolagus cuniculus (related: rabbit)	Phosphoribosylaminoimidazole carboxylase	loss of pathogenicity	up
256	ncbi_25989530	-1.42625	gGT	Helicobacter pylori	Gastric infections	Rodents	Mus musculus (related: house mouse)	γ-Glutamyl transferase	reduced virulence	down
257	ncbi_25989593	0.682912	mepB	Colletotrichum gloeosporioides	Anthracnose	Flowering plants	Persea americana (related: avocado)	Ammonium Transporters	reduced virulence	up
258	ncbi_25989595	-2.31322	mepB	Colletotrichum gloeosporioides	Anthracnose	Flowering plants	Persea americana (related: avocado)	Ammonium Transporters	reduced virulence	down
259	ncbi_25989656	0.617013	MGG_02986	Magnaporthe oryzae	Rice blast	Monocots	Oryza sativa (related: rice)	Hypothetical protein	reduced virulence	up
260	ncbi_25989662	1.50925	PTH2	Magnaporthe oryzae	Rice blast	Monocots	Hordeum vulgare (related: barley)	Peroxisomal carnitine acetyl transferase; lipid reserve mobilization	loss of pathogenicity	up
261	ncbi_25989676	0.765443	abcG1	Aspergillus fumigatus	Invasive pulmonary aspergillosis	Rodents	Mus musculus (related: house mouse)	ATP-binding cassette (ABC) transporter	unaffected pathogenicity	up
262	ncbi_25989694	-0.768497	Calcium permease	Magnaporthe oryzae	Rice blast	Monocots	Triticum (related: wheat)	Ca2+ exchanger	reduced virulence	down
263	ncbi_25989695	-0.915384	Calcium permease	Magnaporthe oryzae	Rice blast	Monocots	Triticum (related: wheat)	Ca2+ exchanger	reduced virulence	down
264	ncbi_25989752	-0.798045	2022-09-01	Magnaporthe oryzae	Rice blast	Monocots	Oryza sativa (related: rice)	Cytokinesis	loss of pathogenicity	down
265	ncbi_25989769	1.08211	AaMFS54	Alternaria alternata	Brown spot disease	Eudicots	Citrus x microcarpa (related: calamondin)	Major facilitator superfamily transporter	reduced virulence	up
266	ncbi_25989829	0.637381	pao	Ustilago maydis	Corn smut	Monocots	Zea mays (related: maize)	polyamine oxidase	loss of pathogenicity	up
267	ncbi_25989844	0.840643	Fox3p	Candida albicans	Disseminated candidiasis	Birds	Gallus gallus (related: chicken)	3-ketoacyl-CoA thiolases	unaffected pathogenicity	up
268	ncbi_25989875	0.616872	AmcA	Aspergillus fumigatus	Invasive pulmonary aspergillosis	Moths	Galleria mellonella (related: greater wax moth)	Putative mitochondrial ornithine transporter	unaffected pathogenicity	up
269	ncbi_25989887	0.787559	aroG2	Ralstonia solanacearum	Bacterial wilt	Eudicots	Nicotiana tabacum (related: common tobacco)	Phospho-2-dehydro-3-deoxyheptonate aldolase	loss of pathogenicity	up
270	ncbi_25989926	0.655629	FGSG_05845	Fusarium graminearum	Fusarium ear blight	Monocots	Triticum (related: wheat)	protein kinase	lethal	up
271	ncbi_25989944	-0.620903	KIN1	Ustilago maydis	Corn smut	Monocots	Zea mays (related: maize)	Kinesin	unaffected pathogenicity	down
272	ncbi_25989964	-0.966473	GLU1	Pyrenophora tritici-repentis	Tan spot	Monocots	Triticum aestivum (related: bread wheat)	glucanase gene	reduced virulence	down
273	ncbi_25989972	3.64007	FgPEX4 (FGSG_06857)	Fusarium graminearum	Fusarium head blight	Monocots	Oryza sativa (related: rice)	Uncharacterized protein	reduced virulence	up
274	ncbi_25989984	0.714047	PRI1	Aspergillus fumigatus	Invasive pulmonary aspergillosis	Lethal pathogen phenotype	Lethal pathogen phenotype	DNA primase small subunit	lethal	up
275	ncbi_25989998	-1.29521	GzWing015	Fusarium graminearum	Fusarium ear blight	Monocots	Triticum (related: wheat)	transcription factor	reduced virulence	down
276	ncbi_25990070	0.643739	CSH1	Candida albicans	Candidiasis	Rodents	Mus musculus (related: house mouse)	Cell surface protein	reduced virulence	up
277	ncbi_25990074	-0.931318	barA	Salmonella enterica	Gastroenteritis	Rodents	Mus musculus (related: house mouse)		unaffected pathogenicity	down
278	ncbi_25990095	-1.57625	MoAPX1	Magnaporthe oryzae	Rice blast	Monocots	Oryza sativa (related: rice)	Class I peroxidase	reduced virulence	down
279	ncbi_25990181	-0.673369	Rbf1	Ustilago maydis	Corn smut	Monocots	Zea mays (related: maize)	zinc-finger transcription factor	loss of pathogenicity	down
280	ncbi_25990195	-0.780668	Xdh1	Parastagonospora nodorum	Glume blotch	Monocots	Triticum (related: wheat)	xylitol dehydrogenase	unaffected pathogenicity	down
281	ncbi_25990196	-0.991767	CYP52X1	Beauveria bassiana	No data found	Moths	Galleria mellonella (related: greater wax moth)	Fatty Acid Hydroxylase Activity; Cytochrome P450 Subfamily	reduced virulence	down
282	ncbi_25990262	-0.668827	AldA (PSPTO_0092)	Pseudomonas syringae	Bacterial speck of tomato	Eudicots	Arabidopsis thaliana (related: thale cress)	Indole-3-acetaldehyde dehydrogenase	reduced virulence	down
283	ncbi_25990290	0.761554	FVEG_12523	Fusarium verticillioides	Ear and stalk rot of maize	Monocots	Zea mays (related: maize)	fusaric acid biosynthesis	unaffected pathogenicity	up
284	ncbi_25990299	1.50518	FMT	Staphylococcus aureus	Skin infections; food poisoning; respiratory diseases	Rodents	Mus musculus (related: house mouse)	formyl methionyl transferase	reduced virulence	up
285	ncbi_25990305	0.699408	MGG_10702	Magnaporthe oryzae	Rice blast	Monocots	Oryza sativa (related: rice)	Hypothetical protein	reduced virulence	up
286	ncbi_25990310	0.640677	NMR3	Magnaporthe oryzae	Rice blast	Monocots	Oryza sativa (related: rice)	Corepressor to control virulence-associated gene expression downstream of Tps1	reduced virulence	up
287	ncbi_25990319	-1.00453	AnnA7	Magnaporthe oryzae	Rice blast	Monocots	Oryza sativa (related: rice)	Annexin A7	reduced virulence	down
288	ncbi_25990347	0.602741	Fre4	Cryptococcus neoformans	Fungal meningitis	Rodents	Mus musculus (related: house mouse)	Ferric Reductases	reduced virulence	up
289	ncbi_25990359	-0.80177	Mocapn9	Magnaporthe oryzae	Rice blast	Monocots	Hordeum vulgare (related: barley)	Calpain	reduced virulence	down
290	ncbi_25990380	-2.62906	PHO89	Cryptococcus neoformans	Cryptococcosis	Rodents	Mus musculus (related: house mouse)	Phosphate Acquisition and Storage	reduced virulence	down
291	ncbi_25990401	0.601502	cycA	Aspergillus fumigatus	Aspergillosis	Rodents	Mus musculus (related: house mouse)	Mitochondrial respiration	reduced virulence	up
292	ncbi_25990522	2.01336	Mgt1 (CNAG_03901)	Cryptococcus neoformans	Fungal meningitis	Rodents	Mus musculus (related: house mouse)	Mg transporter	unaffected pathogenicity	up
293	ncbi_25990527	1.6114	SOD1	Cryptococcus gattii vgiii	Meningoencephalitis	Rodents	Mus musculus (related: house mouse)	Superoxide dismutase	loss of pathogenicity	up
294	ncbi_25990587	0.815987	GzMyb016	Fusarium graminearum	Fusarium ear blight	Monocots	Triticum (related: wheat)	transcription factor	unaffected pathogenicity	up
295	ncbi_25990589	1.11872	argB	Aspergillus fumigatus	Invasive pulmonary aspergillosis	Moths	Galleria mellonella (related: greater wax moth)	Ornithine transcarbamoyl transferase	unaffected pathogenicity	up
296	ncbi_25990593	-0.993425	ARG2	Fusarium graminearum	Fusarium ear blight	Monocots	Hordeum vulgare (related: barley)	Acetylglutamate synthase	reduced virulence	down
297	ncbi_25990606	-0.639261	MFP1	Magnaporthe oryzae	Rice blast	Monocots	Oryza sativa (related: rice)	beta-oxidation	reduced virulence	down
298	ncbi_25990649	-2.03798	GzCON7	Fusarium graminearum	Fusarium ear blight	Monocots	Triticum (related: wheat)	transcription factor	reduced virulence	down
299	ncbi_25990699	5.19225	PbCYP3	Magnaporthe oryzae	Rice blast disease	Monocots	Oryza sativa (related: rice)	Cyclophilin	reduced virulence	up
300	ncbi_25990711	-3.7156	GzAra004	Fusarium graminearum	Fusarium ear blight	Monocots	Triticum (related: wheat)	transcription factor	unaffected pathogenicity	down
301	ncbi_25990776	-3.55482	GzMyb019	Fusarium graminearum	Fusarium ear blight	Monocots	Triticum (related: wheat)	transcription factor	unaffected pathogenicity	down
302	ncbi_25990884	2.08211	MoSCAD2 (MGG_08690)	Magnaporthe oryzae	Rice blast	Monocots	Oryza sativa (related: rice)	3-Hydroxy acylCoA dehydrogenase	loss of pathogenicity	up
303	ncbi_25990898	-0.885694	F-avi3342	Agrobacterium vitis	Crown gall of grapes	Eudicots	Vitis vinifera (related: wine grape)	Peptide synthetase	loss of pathogenicity	down
304	ncbi_25990903	0.672895	Ilv3A	Aspergillus fumigatus	Invasive pulmonary aspergillosis	Rodents	Mus musculus (related: house mouse)	Dihydroxyacid dehydratase	reduced virulence	up
305	ncbi_25990964	0.653406	LYS9	Aspergillus fumigatus	Invasive pulmonary aspergillosis	Lethal pathogen phenotype	Lethal pathogen phenotype	Saccharopine dehydrogenase	lethal	up
306	ncbi_25991066	0.599001	FVEG_12533	Fusarium verticillioides	Ear and stalk rot of maize	Monocots	Zea mays (related: maize)	fusaric acid biosynthesis	unaffected pathogenicity	up
307	ncbi_25991101	-0.994156	GzWing003	Fusarium graminearum	Fusarium ear blight	Monocots	Triticum (related: wheat)	transcription factor	unaffected pathogenicity	down
308	ncbi_25991106	1.45101	GzOB019	Fusarium graminearum	Fusarium ear blight	Monocots	Triticum (related: wheat)	transcription factor	unaffected pathogenicity	up
309	ncbi_25991144	0.594406	GzWing018	Fusarium graminearum	Fusarium ear blight	Monocots	Triticum (related: wheat)	transcription factor	reduced virulence	up
310	ncbi_25991159	0.978014	DnaJ	Streptococcus pneumoniae	Pneumococcal pneumonia	Rodents	Mus musculus (related: house mouse)	Heat shock protein. PI3K and JNK signalling pathway	reduced virulence	up
311	ncbi_25991163	-1.12291	GzMyb019	Fusarium graminearum	Fusarium ear blight	Monocots	Triticum (related: wheat)	transcription factor	unaffected pathogenicity	down
312	ncbi_25991198	-0.892012	BCKDH	Toxoplasma gondii	Toxoplasmic encephalitis	Rodents	Mus musculus (related: house mouse)	ketoacid dehydrogenase (BCKDH) complex	reduced virulence	down
313	ncbi_25991199	1.21155	SGA1	Magnaporthe oryzae	Rice blast	Monocots	Hordeum vulgare (related: barley)	vacuolar glucoamylase	loss of pathogenicity	up
314	ncbi_25991372	-1.00409	CaMCA1	Candida albicans	Disseminated candidiasis	Rodents	Mus musculus (related: house mouse)	Metacaspase-1	reduced virulence	down
315	ncbi_25991378	0.594482	GLU1	Pyrenophora tritici-repentis	Tan spot	Monocots	Triticum aestivum (related: bread wheat)	glucanase gene	reduced virulence	up
316	ncbi_25991382	-1.33826	Gat1	Cryptococcus neoformans	Meningoencephalitis	Rodents	Mus musculus (related: house mouse)	Zinc ?nger containing transcriptional regulators	unaffected pathogenicity	down
317	ncbi_25991397	0.603362	ANP1	Candida glabrata	Disseminated candidiasis	Rodents	Mus musculus (related: house mouse)	encode alpha -(1-6)-mannosyl-transferases	increased virulence (hypervirulence)	up
318	ncbi_25991414	-2.2458	GzCCHC002	Fusarium graminearum	Fusarium ear blight	Monocots	Triticum (related: wheat)	transcription factor	unaffected pathogenicity	down
319	ncbi_25991418	-0.801578	Ss-pth2	Sclerotinia sclerotiorum	No data found	Eudicots	Glycine max (related: soybean)	Peroxysomal Carnitine Acetyl Transferase	reduced virulence	down
320	ncbi_25991426	-1.92652	FRT1	Botrytis cinerea	Grey mold	Eudicots	Phaseolus vulgaris (related: kidney bean)	Fructose transporter	unaffected pathogenicity	down
321	ncbi_25991427	-1.76157	FgLDHL2 (FGSG_16220)	Fusarium graminearum	Fusarium head blight	Monocots	Zea mays (related: maize)	Lactate dehydrogenase	reduced virulence	down
322	ncbi_25991449	0.914325	YraS	Yersinia ruckeri	Enteric redmouth disease	Bony fishes	Oncorhynchus mykiss (related: rainbow trout)	Heat sensitive alkyl sulphatase	unaffected pathogenicity	up
323	ncbi_25991454	0.589073	MLT1	Candida albicans	Candidiasis	Rodents	Mus musculus (related: house mouse)	ABC transporter	reduced virulence	up
324	ncbi_25991499	-0.765998	MGG_04985	Magnaporthe oryzae	Rice blast	Monocots	Oryza sativa (related: rice)	Hypothetical protein	reduced virulence	down
325	ncbi_25991505	-0.59938	NTPDase1	Leishmania major	Leishmaniasis	Rodents	Mus musculus (related: house mouse)	nucleoside triphosphate diphosphohydrolases	reduced virulence	down
326	ncbi_25991591	-3.50816	sB	Aspergillus fumigatus	Invasive pulmonary aspergillosis	Rodents	Mus musculus (related: house mouse)	Sulfate transporter	unaffected pathogenicity	down
327	ncbi_25991662	-0.895912	Mpr1	Cryptococcus neoformans	No data found	Rodents	Mus musculus (related: house mouse)	secreted metalloprotease; fungalysins	reduced virulence	down
328	ncbi_25991675	1.15433	FVEG_12533	Fusarium verticillioides	Ear and stalk rot of maize	Monocots	Zea mays (related: maize)	fusaric acid biosynthesis	unaffected pathogenicity	up
329	ncbi_25991679	0.684284	PKH2-02	Cryptococcus neoformans	No data found	Moths	Galleria mellonella (related: greater wax moth)	Phosphoinositide-Dependent Kinase 1	loss of pathogenicity	up
330	ncbi_25991693	-0.602259	GzHMG002	Fusarium graminearum	Fusarium ear blight	Monocots	Triticum (related: wheat)	transcription factor	reduced virulence	down
331	ncbi_25991751	-1.06236	Ldp1	Magnaporthe oryzae	Rice blast	Monocots	Oryza sativa (related: rice)	LIM domain-containing proteins	unaffected pathogenicity	down
332	ncbi_25991774	0.99384	MoAPX2	Magnaporthe oryzae	Rice blast	Monocots	Oryza sativa (related: rice)	Class I peroxidase	reduced virulence	up
333	ncbi_25991789	-1.07673	iaaH-1	Pseudomonas savastanoi	Olive knot disease	Eudicots	Olea europaea (related: common olive)	biosynthesis of IAA	reduced virulence	down
334	ncbi_25991794	-0.947784	PHO840	Cryptococcus neoformans	Cryptococcosis	Rodents	Mus musculus (related: house mouse)	Phosphate Acquisition and Storage	reduced virulence	down
335	ncbi_25991817	0.665718	mas5	Beauveria bassiana	White muscardine disease	Moths	Galleria mellonella (related: greater wax moth)	Heat shock protein classified to Hsp40 group	loss of pathogenicity	up

## Sheet: Table S7
Table S7 Details of primers for qRT-PCR
Genes	Primers(5’ to 3’)	Description
18S rRNA	F: ATCTCTTGGCTCTCGCATCG	Reference gene
	R: GCAGACGCCCAAATCCAATC
A1Q1_02550	F: GTCTCTGTCACCGTCAAGCA	ABC transporter domain-containing protein
	R: ATCTCGCCCTTCGTCATTCC
A1Q1_01629	F: ATCCCTCCCCAGCGTTACTT	Glutathione reductase
	R: CTTCTTGGGAACACAGCCG
A1Q1_02292	F: ACCAACCTGCTCTTATTCGCT	Sulf_transp domain-containing protein
	R: GGGGATTCGGTGATACGCTC
A1Q1_00054	F: GCAGAAGATGAAGCCCCGT	AA_permease domain-containing protein
	R: AACCGAAAGCGAAAGCGAAG
A1Q1_01358	F: TCCAAGGCGAGCACTACAAG	Beta-glucosidase
	R: CCCATTGCCAGGATAGCG
